# Supplementary material for: 2-[(E)-(4-Bromo­phenyl)imino­methyl]-4-chloro­phenol
Source: Acta Crystallogr Sect E Struct Rep Online. 2014 Feb 5;70(Pt 3):o235–6. doi: 10.1107/S1600536814000981 (PMC3998382; doi:10.1107/S1600536814000981)
Supplement: Supplementary file 1 [file e-70-0o235-sup1.cif]

##############################################################################
#                                                                            #
# This CIF contains the data in a paper accepted for publication in          #
# Acta Crystallographica Section E. It conforms to the requirements of       #
# Notes for Authors for Acta Crystallographica Section E, and has been       #
# peer reviewed under the auspices of the IUCr Commission on Journals.       #
#                                                                            #
# Full details of the Crystallographic Information File format               #
# are given in the paper "The Crystallographic Information File (CIF):       #
# a New Standard Archive File for Crystallography" by S. R. Hall, F. H.      #
# Allen and I. D. Brown [Acta Cryst. (1991), A47, 655-685].                  #
#                                                                            #
# The current version of the core CIF dictionary is obtainable from          #
# ftp://ftp.iucr.org/pub/cif_core.dic.                                       #
#                                                                            #
# Software is freely available for graphical display of the structure(s)     #
# in this CIF. For information consult the CIF software page                 #
# http://www.iucr.org/resources/cif/software.                                #
#                                                                            #
# This file may be used for bona fide research purposes within the           #
# scientific community so long as proper attribution is given to the journal # 
# article from which it was obtained.                                        #
#                                                                            #
##############################################################################
data_I
_audit_creation_method     SHELXL97
_database_code_depnum_ccdc_archive     'CCDC 981552'
_chemical_name_systematic
;
2-[(<i>E</i>)-(4-Bromophenyl)iminomethyl]-4-chlorophenol
;
_chemical_name_common     ?
_chemical_formula_moiety     'C13 H9 Br Cl N O'
_chemical_formula_sum     'C13 H9 Br Cl N O'
_chemical_formula_iupac     'C13 H9 Br Cl N O'
_chemical_formula_weight     310.57
_chemical_melting_point     ?
_symmetry_cell_setting     orthorhombic
_symmetry_space_group_name_H-M     'P c c n'
_symmetry_space_group_name_Hall     '-P 2ab 2ac'
loop_
    _symmetry_equiv_pos_as_xyz
    'x, y, z'
    '-x+1/2, -y+1/2, z'
    'x+1/2, -y, -z+1/2'
    '-x, y+1/2, -z+1/2'
    '-x, -y, -z'
    'x-1/2, y-1/2, -z'
    '-x-1/2, y, z-1/2'
    'x, -y-1/2, z-1/2'
_cell_length_a     6.9964(15)
_cell_length_b     55.786(12)
_cell_length_c     6.1443(14)
_cell_angle_alpha     90.00
_cell_angle_beta     90.00
_cell_angle_gamma     90.00
_cell_volume     2398.1(9)
_cell_formula_units_Z     8
_cell_measurement_reflns_used     4170
_cell_measurement_theta_min     2.19
_cell_measurement_theta_max     22.59
_cell_measurement_temperature     298(2)
_exptl_crystal_description     block
_exptl_crystal_colour     colourless
_exptl_crystal_size_max     0.30
_exptl_crystal_size_mid     0.25
_exptl_crystal_size_min     0.20
_exptl_crystal_density_diffrn     1.720
_exptl_crystal_density_meas     ?
_exptl_crystal_density_method     'not measured'
_exptl_crystal_F_000     1232
_exptl_absorpt_coefficient_mu     3.631
_exptl_absorpt_correction_type     multi-scan
_exptl_absorpt_process_details     '(SADABS; Sheldrick, 2000)'
_exptl_absorpt_correction_T_min     0.4088
_exptl_absorpt_correction_T_max     0.5304
_exptl_special_details     ?
_diffrn_ambient_temperature     298(2)
_diffrn_radiation_type     MoK\a
_diffrn_radiation_wavelength     0.71073
_diffrn_radiation_source     'fine-focus sealed tube'
_diffrn_radiation_monochromator     graphite
_diffrn_measurement_device_type     'Bruker SMART 1K CCD area-detector'
_diffrn_measurement_method     \w
_diffrn_detector_area_resol_mean     ?
_diffrn_reflns_number     30095
_diffrn_reflns_av_R_equivalents     0.0614
_diffrn_reflns_av_sigmaI/netI     0.0339
_diffrn_reflns_theta_min     2.19
_diffrn_reflns_theta_max     28.41
_diffrn_reflns_theta_full     28.41
_diffrn_measured_fraction_theta_max     0.996
_diffrn_measured_fraction_theta_full     0.996
_diffrn_reflns_limit_h_min     -9
_diffrn_reflns_limit_h_max     9
_diffrn_reflns_limit_k_min     -74
_diffrn_reflns_limit_k_max     74
_diffrn_reflns_limit_l_min     -8
_diffrn_reflns_limit_l_max     8
_refine_special_details
;
Refinement of <i>F</i>^2^ against ALL reflections. The weighted <i>R</i>-factor
<i>wR</i> and goodness of fit <i>S</i> are based on <i>F</i>^2^, conventional
<i>R</i>-factors <i>R</i> are based on <i>F</i>, with <i>F</i> set to zero for
negative <i>F</i>^2^. The threshold expression of <i>F</i>^2^ >
\s(<i>F</i>^2^) is used only for calculating <i>R</i>-factors(gt) <i>etc</i>.
and is not relevant to the choice of reflections for refinement.
<i>R</i>-factors based on <i>F</i>^2^ are statistically about twice as large
as those based on <i>F</i>, and <i>R</i>-factors based on ALL data will be
even larger.
;
_reflns_number_total     3013
_reflns_number_gt     2056
_reflns_threshold_expression     I>2\s(I)
_refine_ls_structure_factor_coef     Fsqd
_refine_ls_matrix_type     full
_refine_ls_R_factor_all     0.0852
_refine_ls_R_factor_gt     0.0543
_refine_ls_wR_factor_gt     0.1179
_refine_ls_wR_factor_ref     0.1278
_refine_ls_goodness_of_fit_ref     1.138
_refine_ls_restrained_S_all     1.138
_refine_ls_number_reflns     3013
_refine_ls_number_parameters     155
_refine_ls_number_restraints     0
_refine_ls_hydrogen_treatment     constr
_refine_ls_weighting_scheme     calc
_refine_ls_weighting_details
       'calc w = 1/[\s^2^(Fo^2^)+(0.0270P)^2^+7.4937P] where P=(Fo^2^+2Fc^2^)/3'
_atom_sites_solution_hydrogens     geom
_atom_sites_solution_primary     direct
_atom_sites_solution_secondary     difmap
_refine_ls_shift/su_max     0.001
_refine_ls_shift/su_mean     0.000
_refine_diff_density_max     0.424
_refine_diff_density_min     -0.946
_refine_ls_extinction_method     none
_refine_ls_extinction_coef     ?
loop_
    _atom_type_symbol
    _atom_type_description
    _atom_type_scat_dispersion_real
    _atom_type_scat_dispersion_imag
    _atom_type_scat_source
    'C' 'C' 0.0033 0.0016
                         'International Tables Vol C Tables 4.2.6.8 and 6.1.1.4'
    'H' 'H' 0.0000 0.0000
                         'International Tables Vol C Tables 4.2.6.8 and 6.1.1.4'
    'N' 'N' 0.0061 0.0033
                         'International Tables Vol C Tables 4.2.6.8 and 6.1.1.4'
    'O' 'O' 0.0106 0.0060
                         'International Tables Vol C Tables 4.2.6.8 and 6.1.1.4'
    'Br' 'Br' -0.2901 2.4595
                         'International Tables Vol C Tables 4.2.6.8 and 6.1.1.4'
    'Cl' 'Cl' 0.1484 0.1585
                         'International Tables Vol C Tables 4.2.6.8 and 6.1.1.4'
_computing_data_collection     'SMART (Bruker, 2000)'
_computing_cell_refinement     'SAINT (Bruker, 2000)'
_computing_data_reduction     'SAINT (Bruker, 2000)'
_computing_structure_solution     'SHELXS97 (Sheldrick, 2008)'
_computing_structure_refinement     'SHELXL97 (Sheldrick, 2008)'
_computing_molecular_graphics     'ORTEP-3 for Windows (Farrugia, 2012)'
_computing_publication_material     'publCIF (Westrip, 2010)'
loop_
    _atom_site_type_symbol
    _atom_site_label
    _atom_site_fract_x
    _atom_site_fract_y
    _atom_site_fract_z
    _atom_site_U_iso_or_equiv
    _atom_site_adp_type
    _atom_site_calc_flag
    _atom_site_refinement_flags
    _atom_site_occupancy
    _atom_site_symmetry_multiplicity
    _atom_site_disorder_assembly
    _atom_site_disorder_group
    Br Br1 -0.03618(9) 0.228348(8) -0.07815(11) 0.0634(2) Uani d . 1 1 . .
    C C1 -0.0360(6) 0.08714(7) 0.5859(7) 0.0339(8) Uani d . 1 1 . .
    C C2 -0.0711(6) 0.06455(8) 0.6715(7) 0.0404(10) Uani d . 1 1 . .
    H H2 -0.1186 0.0631 0.8123 0.049 Uiso calc R 1 1 . .
    C C3 -0.0364(6) 0.04435(7) 0.5506(8) 0.0426(11) Uani d . 1 1 . .
    H H3 -0.0609 0.0293 0.6092 0.051 Uiso calc R 1 1 . .
    C C4 0.0346(6) 0.04637(7) 0.3425(7) 0.0372(10) Uani d . 1 1 . .
    C C5 0.0691(6) 0.06843(7) 0.2537(7) 0.0333(9) Uani d . 1 1 . .
    H H5 0.1169 0.0695 0.1129 0.040 Uiso calc R 1 1 . .
    C C6 0.0332(6) 0.08932(7) 0.3722(6) 0.0306(8) Uani d . 1 1 . .
    C C7 0.0538(6) 0.11247(7) 0.2675(7) 0.0335(9) Uani d . 1 1 . .
    H H7 0.0897 0.1132 0.1219 0.040 Uiso calc R 1 1 . .
    C C8 0.0157(5) 0.15412(7) 0.2599(7) 0.0304(8) Uani d . 1 1 . .
    C C9 -0.0626(6) 0.15603(7) 0.0518(7) 0.0335(9) Uani d . 1 1 . .
    H H9 -0.1044 0.1424 -0.0209 0.040 Uiso calc R 1 1 . .
    C C10 -0.0780(6) 0.17821(7) -0.0459(7) 0.0359(9) Uani d . 1 1 . .
    H H10 -0.1315 0.1795 -0.1839 0.043 Uiso calc R 1 1 . .
    C C11 -0.0140(6) 0.19838(7) 0.0610(8) 0.0392(10) Uani d . 1 1 . .
    C C12 0.0610(6) 0.19682(7) 0.2681(8) 0.0401(10) Uani d . 1 1 . .
    H H12 0.1013 0.2106 0.3402 0.048 Uiso calc R 1 1 . .
    C C13 0.0759(6) 0.17470(7) 0.3676(7) 0.0352(9) Uani d . 1 1 . .
    H H13 0.1265 0.1736 0.5072 0.042 Uiso calc R 1 1 . .
    Cl Cl1 0.0736(2) 0.02081(2) 0.1879(2) 0.0614(4) Uani d . 1 1 . .
    N N1 0.0235(5) 0.13186(6) 0.3721(5) 0.0322(7) Uani d . 1 1 . .
    O O1 -0.0721(5) 0.10666(5) 0.7096(5) 0.0474(8) Uani d . 1 1 . .
    H H1 -0.0470 0.1188 0.6401 0.071 Uiso calc R 1 1 . .
loop_
    _atom_site_aniso_label
    _atom_site_aniso_U_11
    _atom_site_aniso_U_22
    _atom_site_aniso_U_33
    _atom_site_aniso_U_12
    _atom_site_aniso_U_13
    _atom_site_aniso_U_23
    Br1 0.0722(4) 0.0352(2) 0.0829(4) 0.0069(2) -0.0019(3) 0.0149(3)
    C1 0.035(2) 0.038(2) 0.029(2) -0.0004(18) -0.0007(18) -0.0038(17)
    C2 0.036(2) 0.053(3) 0.032(2) -0.004(2) 0.002(2) 0.007(2)
    C3 0.046(2) 0.034(2) 0.048(3) -0.0034(19) 0.000(2) 0.0120(19)
    C4 0.039(2) 0.0318(19) 0.041(2) 0.0016(18) -0.001(2) -0.0023(17)
    C5 0.037(2) 0.0304(19) 0.032(2) 0.0017(17) 0.0008(19) -0.0019(16)
    C6 0.030(2) 0.0345(19) 0.028(2) 0.0024(17) -0.0034(17) 0.0023(15)
    C7 0.034(2) 0.038(2) 0.029(2) 0.0013(17) 0.0027(19) 0.0018(17)
    C8 0.029(2) 0.0299(18) 0.032(2) 0.0004(15) 0.0030(17) -0.0019(16)
    C9 0.039(2) 0.0289(18) 0.033(2) -0.0029(17) -0.0012(19) -0.0041(16)
    C10 0.033(2) 0.038(2) 0.037(2) 0.0031(17) 0.0000(19) -0.0019(18)
    C11 0.036(2) 0.0315(19) 0.050(3) 0.0041(17) 0.006(2) 0.0035(19)
    C12 0.042(2) 0.0299(19) 0.048(3) -0.0017(18) -0.003(2) -0.0077(18)
    C13 0.033(2) 0.037(2) 0.036(2) -0.0005(17) -0.0029(18) -0.0080(17)
    Cl1 0.0858(10) 0.0333(5) 0.0652(8) -0.0007(6) 0.0074(8) -0.0081(6)
    N1 0.0343(18) 0.0305(15) 0.0318(18) -0.0003(14) -0.0008(15) -0.0009(14)
    O1 0.069(2) 0.0394(16) 0.0342(17) 0.0003(16) 0.0096(17) -0.0042(13)
_geom_special_details
;
All e.s.d.'s (except the e.s.d. in the dihedral angle between two l.s. planes)
are estimated using the full covariance matrix. The cell e.s.d.'s are taken
into account individually in the estimation of e.s.d.'s in distances, angles
and torsion angles; correlations between e.s.d.'s in cell parameters are only
used when they are defined by crystal symmetry. An approximate (isotropic)
treatment of cell e.s.d.'s is used for estimating e.s.d.'s involving l.s.
planes.
;
loop_
    _geom_bond_atom_site_label_1
    _geom_bond_atom_site_label_2
    _geom_bond_site_symmetry_2
    _geom_bond_distance
    _geom_bond_publ_flag
    Br1 C11 . 1.884(4) ?
    C1 O1 . 1.352(5) ?
    C1 C2 . 1.387(6) ?
    C1 C6 . 1.405(6) ?
    C2 C3 . 1.371(6) ?
    C2 H2 . 0.9300 ?
    C3 C4 . 1.377(6) ?
    C3 H3 . 0.9300 ?
    C4 C5 . 1.367(6) ?
    C4 Cl1 . 1.735(4) ?
    C5 C6 . 1.397(5) ?
    C5 H5 . 0.9300 ?
    C6 C7 . 1.450(5) ?
    C7 N1 . 1.276(5) ?
    C7 H7 . 0.9300 ?
    C8 C13 . 1.390(5) ?
    C8 C9 . 1.395(6) ?
    C8 N1 . 1.422(5) ?
    C9 C10 . 1.379(5) ?
    C9 H9 . 0.9300 ?
    C10 C11 . 1.378(6) ?
    C10 H10 . 0.9300 ?
    C11 C12 . 1.379(7) ?
    C12 C13 . 1.381(6) ?
    C12 H12 . 0.9300 ?
    C13 H13 . 0.9300 ?
    O1 H1 . 0.8200 ?
loop_
    _geom_angle_atom_site_label_1
    _geom_angle_atom_site_label_2
    _geom_angle_atom_site_label_3
    _geom_angle_site_symmetry_1
    _geom_angle_site_symmetry_3
    _geom_angle
    _geom_angle_publ_flag
    O1 C1 C2 . . 119.1(4) ?
    O1 C1 C6 . . 121.3(4) ?
    C2 C1 C6 . . 119.6(4) ?
    C3 C2 C1 . . 120.6(4) ?
    C3 C2 H2 . . 119.7 ?
    C1 C2 H2 . . 119.7 ?
    C2 C3 C4 . . 120.0(4) ?
    C2 C3 H3 . . 120.0 ?
    C4 C3 H3 . . 120.0 ?
    C5 C4 C3 . . 120.5(4) ?
    C5 C4 Cl1 . . 119.6(3) ?
    C3 C4 Cl1 . . 119.9(3) ?
    C4 C5 C6 . . 120.8(4) ?
    C4 C5 H5 . . 119.6 ?
    C6 C5 H5 . . 119.6 ?
    C5 C6 C1 . . 118.5(4) ?
    C5 C6 C7 . . 119.6(4) ?
    C1 C6 C7 . . 121.7(4) ?
    N1 C7 C6 . . 121.0(4) ?
    N1 C7 H7 . . 119.5 ?
    C6 C7 H7 . . 119.5 ?
    C13 C8 C9 . . 119.5(4) ?
    C13 C8 N1 . . 118.6(4) ?
    C9 C8 N1 . . 121.7(3) ?
    C10 C9 C8 . . 119.8(4) ?
    C10 C9 H9 . . 120.1 ?
    C8 C9 H9 . . 120.1 ?
    C11 C10 C9 . . 120.0(4) ?
    C11 C10 H10 . . 120.0 ?
    C9 C10 H10 . . 120.0 ?
    C10 C11 C12 . . 120.8(4) ?
    C10 C11 Br1 . . 118.8(3) ?
    C12 C11 Br1 . . 120.4(3) ?
    C11 C12 C13 . . 119.6(4) ?
    C11 C12 H12 . . 120.2 ?
    C13 C12 H12 . . 120.2 ?
    C12 C13 C8 . . 120.3(4) ?
    C12 C13 H13 . . 119.9 ?
    C8 C13 H13 . . 119.9 ?
    C7 N1 C8 . . 120.2(3) ?
    C1 O1 H1 . . 109.5 ?
loop_
    _geom_torsion_atom_site_label_1
    _geom_torsion_atom_site_label_2
    _geom_torsion_atom_site_label_3
    _geom_torsion_atom_site_label_4
    _geom_torsion_site_symmetry_1
    _geom_torsion_site_symmetry_2
    _geom_torsion_site_symmetry_3
    _geom_torsion_site_symmetry_4
    _geom_torsion
    _geom_torsion_publ_flag
    O1 C1 C2 C3 . . . . 179.9(4) ?
    C6 C1 C2 C3 . . . . 0.9(6) ?
    C1 C2 C3 C4 . . . . 0.3(7) ?
    C2 C3 C4 C5 . . . . -0.8(7) ?
    C2 C3 C4 Cl1 . . . . -178.6(4) ?
    C3 C4 C5 C6 . . . . 0.1(6) ?
    Cl1 C4 C5 C6 . . . . 178.0(3) ?
    C4 C5 C6 C1 . . . . 1.1(6) ?
    C4 C5 C6 C7 . . . . -174.2(4) ?
    O1 C1 C6 C5 . . . . 179.5(4) ?
    C2 C1 C6 C5 . . . . -1.6(6) ?
    O1 C1 C6 C7 . . . . -5.3(6) ?
    C2 C1 C6 C7 . . . . 173.6(4) ?
    C5 C6 C7 N1 . . . . -179.4(4) ?
    C1 C6 C7 N1 . . . . 5.4(6) ?
    C13 C8 C9 C10 . . . . 0.6(6) ?
    N1 C8 C9 C10 . . . . 176.0(4) ?
    C8 C9 C10 C11 . . . . 0.7(6) ?
    C9 C10 C11 C12 . . . . -1.8(6) ?
    C9 C10 C11 Br1 . . . . 179.7(3) ?
    C10 C11 C12 C13 . . . . 1.4(7) ?
    Br1 C11 C12 C13 . . . . 179.9(3) ?
    C11 C12 C13 C8 . . . . 0.0(6) ?
    C9 C8 C13 C12 . . . . -1.0(6) ?
    N1 C8 C13 C12 . . . . -176.6(4) ?
    C6 C7 N1 C8 . . . . -170.4(3) ?
    C13 C8 N1 C7 . . . . -148.7(4) ?
    C9 C8 N1 C7 . . . . 35.8(6) ?
loop_
    _geom_hbond_atom_site_label_D
    _geom_hbond_atom_site_label_H
    _geom_hbond_atom_site_label_A
    _geom_hbond_site_symmetry_A
    _geom_hbond_distance_DH
    _geom_hbond_distance_HA
    _geom_hbond_distance_DA
    _geom_hbond_angle_DHA
    _geom_hbond_publ_flag
    O1 H1 N1 . 0.82 1.87 2.593(4) 147 y
    C2 H2 Cg1 7_655 0.93 2.82 3.489(5) 129 y
    C5 H5 Cg1 7_754 0.93 2.85 3.513(5) 129 y
    C10 H10 Cg2 7_654 0.93 2.75 3.460(5) 133 y
    C13 H13 Cg2 7_755 0.93 2.78 3.473(5) 132 y
_iucr_refine_instructions_details
;
TITL YCX123-61 in Pccn
CELL  0.71073    6.9964   55.7860    6.1443    90.000    90.000    90.000
ZERR  8           0.0015    0.0120    0.0014     0.000     0.000     0.000
LATT 1
SYMM  0.5-X, 0.5-Y, Z
SYMM  0.5+X, -Y, 0.5-Z
SYMM  -X, 0.5+Y, 0.5-Z
SFAC C  H  N  O  Br Cl
UNIT 104 72 8 8 8 8
OMIT 0 2 0
L.S. 4
ACTA
BOND $H
FMAP 2
PLAN 5
CONF
mpla c1 c2 c3 c4 c5 c6
mpla c8 c9 c10 c11 c12 c13
SIZE 0.30 0.25 0.2
HTAB O1 N1
HTAB
WGHT  0.026500  7.619400
FVAR  0.118240
TEMP 25
Br1    5  -0.036179  0.228348 -0.078147 11.000000  0.072160  0.035230 =
           0.082870  0.014940 -0.001930  0.006920
C1     1  -0.035956  0.087135  0.585932 11.000000  0.035260  0.037520 =
           0.028870 -0.003780 -0.000740 -0.000390
C2     1  -0.071107  0.064549  0.671547 11.000000  0.036300  0.052580 =
           0.032470  0.006850  0.001930 -0.004460
AFIX 43
H2     2  -0.118634  0.063093  0.812282 11.000000 -1.200000
AFIX 0
C3     1  -0.036437  0.044351  0.550628 11.000000  0.045540  0.034000 =
           0.048380  0.012010 -0.000300 -0.003360
AFIX 43
H3     2  -0.060921  0.029290  0.609210 11.000000 -1.200000
AFIX 0
C4     1   0.034623  0.046374  0.342488 11.000000  0.038640  0.031830 =
           0.041260 -0.002330 -0.001190  0.001650
C5     1   0.069064  0.068428  0.253746 11.000000  0.037330  0.030420 =
           0.032260 -0.001880  0.000770  0.001690
AFIX 43
H5     2   0.116931  0.069533  0.112897 11.000000 -1.200000
AFIX 0
C6     1   0.033197  0.089319  0.372161 11.000000  0.029590  0.034500 =
           0.027680  0.002310 -0.003450  0.002380
C7     1   0.053814  0.112468  0.267502 11.000000  0.033590  0.038310 =
           0.028740  0.001830  0.002740  0.001270
AFIX 43
H7     2   0.089704  0.113197  0.121914 11.000000 -1.200000
AFIX 0
C8     1   0.015692  0.154125  0.259886 11.000000  0.028800  0.029890 =
           0.032480 -0.001860  0.003010  0.000440
C9     1  -0.062624  0.156027  0.051776 11.000000  0.038950  0.028890 =
           0.032620 -0.004110 -0.001250 -0.002920
AFIX 43
H9     2  -0.104385  0.142375 -0.020908 11.000000 -1.200000
AFIX 0
C10    1  -0.077964  0.178207 -0.045916 11.000000  0.033420  0.037730 =
           0.036520 -0.001850  0.000010  0.003100
AFIX 43
H10    2  -0.131483  0.179542 -0.183935 11.000000 -1.200000
AFIX 0
C11    1  -0.013993  0.198384  0.060988 11.000000  0.035770  0.031490 =
           0.050270  0.003510  0.005540  0.004060
C12    1   0.061030  0.196824  0.268052 11.000000  0.042300  0.029920 =
           0.048030 -0.007730 -0.002740 -0.001720
AFIX 43
H12    2   0.101330  0.210579  0.340216 11.000000 -1.200000
AFIX 0
C13    1   0.075942  0.174702  0.367591 11.000000  0.033130  0.036860 =
           0.035670 -0.007970 -0.002880 -0.000550
AFIX 43
H13    2   0.126480  0.173566  0.507204 11.000000 -1.200000
AFIX 0
Cl1    6   0.073578  0.020809  0.187890 11.000000  0.085820  0.033270 =
           0.065220 -0.008140  0.007380 -0.000700
N1     3   0.023453  0.131861  0.372144 11.000000  0.034340  0.030540 =
           0.031800 -0.000870 -0.000810 -0.000300
O1     4  -0.072057  0.106664  0.709599 11.000000  0.068540  0.039390 =
           0.034160 -0.004170  0.009580  0.000260
AFIX 147
H1     2  -0.046995  0.118813  0.640098 11.000000 -1.500000
AFIX 0
Q1     1   0.052000  0.229900  0.018400 11.000000  0.050000      0.42
Q2     1  -0.023700  0.100000  0.293700 11.000000  0.050000      0.39
Q3     1   0.053100  0.238500  0.197100 11.000000  0.050000      0.39
Q4     1  -0.017100  0.217800 -0.170000 11.000000  0.050000      0.39
Q5     1  -0.020900  0.241000  0.152100 11.000000  0.050000      0.35
HKLF 4 1  0.0000 -1.0000  0.0000  0.0000  0.0000 -1.0000  1.0000  0.0000
0.0000
END
;
data_global
_journal_date_recd_electronic     2013-11-12
_journal_date_accepted     2014-01-15
_journal_name_full     'Acta Crystallographica, Section E'
_journal_year     2014
_journal_volume     70
_journal_issue      3
_journal_page_first     o235
_journal_page_last     o236
_journal_paper_category     QO
_journal_paper_doi     10.1107/S1600536814000981
_journal_coeditor_code     FJ2653
_publ_contact_author_name     'Miao-Li  Zhu'
_publ_contact_author_address
;
Institute of Molecular Science
Key Laboratory of Chemical Biology and Molecular
Engineering of the Education Ministry
Shanxi University
Taiyuan
Shanxi 030006
People's Republic of China
;
_publ_contact_author_email     miaoli@sxu.edu.cn
_publ_contact_author_phone     '0351-7017974'
_publ_section_title
;
2-[(<i>E</i>)-(4-Bromophenyl)iminomethyl]-4-chlorophenol
;
loop_
    _publ_author_name
    _publ_author_address
    'Gao, Xiao-Li'
;
Department of Chemistry
Taiyuan Normal College
Taiyuan
Shanxi 030031
People's Republic of China
;
    'Feng, Si-Si'
;
Institute of Molecular Science
Key Laboratory of Chemical Biology and Molecular
Engineering of the Education Ministry
Shanxi University
Taiyuan
Shanxi 030006
People's Republic of China
;
    'Yuan, Cai-Xia'
;
Institute of Molecular Science
Key Laboratory of Chemical Biology and Molecular
Engineering of the Education Ministry
Shanxi University
Taiyuan
Shanxi 030006
People's Republic of China
;
    'Zhu, Miao-Li'
;
Institute of Molecular Science
Key Laboratory of Chemical Biology and Molecular
Engineering of the Education Ministry
Shanxi University
Taiyuan
Shanxi 030006
People's Republic of China
;
