# Supplementary material for: 2-[(E)-(4-Bromo­phenyl)imino­methyl]-4-chloro­phenol
Source: Acta Crystallogr Sect E Struct Rep Online. 2014 Feb 5;70(Pt 3):o235–6. doi: 10.1107/S1600536814000981 (PMC3998382; doi:10.1107/S1600536814000981)
Supplement: Supplementary file 2 [file e-70-0o235-Isup2.hkl]

# 
# h,k,l, Fc-squared, Fo-squared, sigma(Fo-squared) and status flag 
# 
data_I
_shelx_title ' YCX123-61 in Pccn' 
_shelx_refln_list_code          4 
_shelx_F_calc_maximum      272.37 
_exptl_crystal_F_000      1232.00 
_reflns_d_resolution_high  0.7468 
 
loop_ 
 _symmetry_equiv_pos_as_xyz 
 'x, y, z' 
 '-x+1/2, -y+1/2, z' 
 'x+1/2, -y, -z+1/2' 
 '-x, y+1/2, -z+1/2' 
 '-x, -y, -z' 
 'x-1/2, y-1/2, -z' 
 '-x-1/2, y, z-1/2' 
 'x, -y-1/2, z-1/2' 
 
_cell_length_a     6.9964 
_cell_length_b    55.7860 
_cell_length_c     6.1443 
_cell_angle_alpha  90.000 
_cell_angle_beta   90.000 
_cell_angle_gamma  90.000 
 
_shelx_F_squared_multiplier     1.000 
 
loop_ 
 _refln_index_h 
 _refln_index_k 
 _refln_index_l 
 _refln_F_squared_calc 
 _refln_F_squared_meas 
 _refln_F_squared_sigma 
 _refln_observed_status 
   4   0   0    14672.15    15885.64    345.01 o 
   6   0   0     1074.77     1090.57    102.45 o 
   8   0   0     1293.67     1106.39     74.71 o 
   1   1   0     2480.16     2583.51     35.09 o 
   3   1   0     7981.58     7476.59    101.38 o 
   5   1   0     3889.71     3584.23     78.64 o 
   7   1   0      605.77      685.17     40.86 o 
   9   1   0       22.60       19.80     48.80 o 
   2   2   0    10370.77    10530.07    147.06 o 
   4   2   0     5409.93     5350.33     83.64 o 
   6   2   0      768.25      844.09     38.69 o 
   8   2   0       25.14       29.45     33.82 o 
   1   3   0     3060.03     3194.10     42.97 o 
   3   3   0    10612.21    10537.43    139.83 o 
   5   3   0     6826.73     6490.19    113.09 o 
   7   3   0     1847.26     1740.34     92.50 o 
   9   3   0      280.65      152.87     60.65 o 
   2   4   0     4906.31     4733.18     64.68 o 
   4   4   0     1022.67      965.13     32.98 o 
   6   4   0       15.37       31.41     24.48 o 
   8   4   0        0.65      -32.08     32.08 o 
   1   5   0       86.46      101.57      4.86 o 
   3   5   0     1782.39     1676.87     28.97 o 
   5   5   0     3005.38     2779.06     60.15 o 
   7   5   0     1363.62     1405.09     53.29 o 
   9   5   0      263.33      281.13     48.72 o 
   0   6   0    11180.44    10966.40    197.65 o 
   2   6   0    10809.63    10947.32    142.91 o 
   4   6   0     4257.23     4155.54     62.54 o 
   6   6   0      384.11      353.19     30.12 o 
   8   6   0       21.12       77.15     34.41 o 
   1   7   0     5452.71     5686.46     74.84 o 
   3   7   0    11832.98    11286.08    149.65 o 
   5   7   0     2814.47     2746.85    109.45 o 
   7   7   0      144.05      110.24     30.88 o 
   9   7   0        1.42       -4.10     42.70 o 
   0   8   0      294.86      309.62     10.53 o 
   2   8   0      949.98      850.45     17.20 o 
   4   8   0     1405.67     1402.48     28.55 o 
   6   8   0      448.70      486.27     32.71 o 
   8   8   0       99.49       72.82     39.08 o 
   1   9   0      335.75      373.41      9.54 o 
   3   9   0      328.91      379.07     13.83 o 
   5   9   0        9.28      -12.89     19.37 o 
   7   9   0       21.41        5.99     28.27 o 
   9   9   0        8.38      -46.00     46.00 o 
   0  10   0      117.20      146.09     12.29 o 
   2  10   0      534.90      518.68     14.46 o 
   4  10   0      838.13      876.35     28.02 o 
   6  10   0      227.07      238.74     28.47 o 
   8  10   0       14.96       24.56     37.68 o 
   1  11   0     3987.49     4045.88     55.39 o 
   3  11   0     6829.09     6867.18     94.73 o 
   5  11   0     1275.54     1287.05     42.09 o 
   7  11   0       13.92       30.03     28.53 o 
   9  11   0       37.49      -14.13     43.61 o 
   0  12   0      605.37      565.89     17.31 o 
   2  12   0     1241.85     1231.40     21.46 o 
   4  12   0      895.38      995.05     33.84 o 
   6  12   0      271.65      274.44     29.25 o 
   8  12   0       30.43       35.60     38.41 o 
   1  13   0     1571.37     1680.62     26.45 o 
   3  13   0     2890.08     2932.79     45.86 o 
   5  13   0      487.50      521.19     29.67 o 
   7  13   0        1.75       71.11     29.92 o 
   9  13   0        7.35      -39.60     42.25 o 
   0  14   0      337.93      319.07     17.15 o 
   2  14   0      271.88      270.99     11.72 o 
   4  14   0     1347.11     1307.80     29.62 o 
   6  14   0      523.61      540.85     34.01 o 
   8  14   0       63.51      101.73     41.33 o 
   1  15   0      276.61      311.45      9.74 o 
   3  15   0       21.56       14.97     11.69 o 
   5  15   0      567.53      582.49     30.76 o 
   7  15   0      383.65      489.20     45.37 o 
   9  15   0       20.96       13.57     62.58 o 
   0  16   0    23062.80    22054.98    399.51 o 
   2  16   0    13963.19    14434.30    188.72 o 
   4  16   0     2869.92     2999.65     50.22 o 
   6  16   0      235.50      254.76     29.11 o 
   8  16   0        5.48      -25.60     37.36 o 
   1  17   0     8776.01     8479.76    120.59 o 
   3  17   0    22037.77    21471.85    279.31 o 
   5  17   0     6599.40     6435.62    103.14 o 
   7  17   0      456.44      443.40     43.08 o 
   9  17   0        0.92      -10.47     43.86 o 
   0  18   0    15722.55    14812.07    271.31 o 
   2  18   0     6493.94     6239.35     86.10 o 
   4  18   0      321.13      345.75     19.09 o 
   6  18   0      174.76      157.17     29.40 o 
   8  18   0      209.60      147.68     41.25 o 
   1  19   0      110.29      113.29      9.97 o 
   3  19   0     1429.69     1398.49     30.04 o 
   5  19   0     1901.89     1846.10     44.42 o 
   7  19   0      630.17      645.00     78.20 o 
   9  19   0       75.04       61.33     52.46 o 
   0  20   0    43965.07    39601.21    712.93 o 
   2  20   0    13974.73    13327.07    175.82 o 
   4  20   0       70.62       66.20     14.84 o 
   6  20   0      700.37      700.02     35.27 o 
   8  20   0      217.81      183.09     39.40 o 
   1  21   0     1849.48     1805.64     33.17 o 
   3  21   0     6816.90     6671.89     94.50 o 
   5  21   0     3962.83     3793.31     80.19 o 
   7  21   0      806.68      629.32     46.98 o 
   0  22   0     8884.08     8778.48    170.86 o 
   2  22   0    11862.48    11717.42    156.09 o 
   4  22   0     8467.83     8413.50    118.76 o 
   6  22   0     1688.12     1748.55     67.07 o 
   8  22   0       39.85       82.01     46.36 o 
   1  23   0     3076.48     3167.64     51.78 o 
   3  23   0     9137.93     8709.76    120.39 o 
   5  23   0     4167.29     3870.21     70.68 o 
   7  23   0      660.75      701.05     58.09 o 
   0  24   0    72517.44    60902.93   1093.47 o 
   2  24   0    25386.18    24231.42    335.40 o 
   4  24   0      283.14      286.23     19.38 o 
   6  24   0      737.92      676.20     38.16 o 
   8  24   0      242.49      223.56     52.04 o 
   1  25   0     2352.30     2367.36     42.09 o 
   3  25   0     7916.55     7399.47    104.51 o 
   5  25   0     4088.03     3631.92     68.52 o 
   7  25   0      868.12      837.56     60.98 o 
   0  26   0    15280.81    14857.84    275.39 o 
   2  26   0    14670.45    14578.89    192.87 o 
   4  26   0     7028.61     6796.38     99.78 o 
   6  26   0      931.64      820.68     46.48 o 
   8  26   0        0.66       23.15     56.37 o 
   1  27   0     1125.36     1076.83     26.15 o 
   3  27   0     4671.86     4467.34     68.51 o 
   5  27   0     2948.72     2894.41     71.65 o 
   7  27   0      649.71      738.94    102.64 o 
   0  28   0    38135.95    34886.22    632.73 o 
   2  28   0    26288.19    25613.54    355.72 o 
   4  28   0     7720.41     7576.04    109.83 o 
   6  28   0      952.63      949.85     56.49 o 
   8  28   0       28.97       39.02     48.85 o 
   1  29   0       12.82        7.36     11.96 o 
   3  29   0       84.20       77.10     14.57 o 
   5  29   0      507.64      468.19     31.78 o 
   7  29   0      333.42      383.88     50.64 o 
   0  30   0     3267.40     3660.79     78.26 o 
   2  30   0     2768.33     2620.37     53.37 o 
   4  30   0     1207.40     1116.99     42.37 o 
   6  30   0      167.97      126.59     39.30 o 
   8  30   0        8.33      -47.91     47.91 o 
   1  31   0      670.83      660.13     23.51 o 
   3  31   0     2094.72     1894.41     41.94 o 
   5  31   0      779.82      758.95     40.32 o 
   7  31   0      178.39      206.10     47.07 o 
   0  32   0    13660.21    13048.75    246.02 o 
   2  32   0     5498.26     5279.34     85.01 o 
   4  32   0      240.14      234.80     27.71 o 
   6  32   0       20.28       -3.10     36.78 o 
   8  32   0       11.59      -20.27     48.76 o 
   1  33   0      615.58      706.71     25.69 o 
   3  33   0     1258.71     1421.37     41.47 o 
   5  33   0       83.23      123.01     26.43 o 
   7  33   0       68.22       48.00     45.19 o 
   0  34   0       94.91      386.83     21.99 o 
   2  34   0       41.79       71.37     17.12 o 
   4  34   0        1.59      -19.32     19.32 o 
   6  34   0        0.99       23.67     42.66 o 
   8  34   0        0.92       64.84     51.91 o 
   1  35   0      482.45      542.31     35.72 o 
   3  35   0     1167.84     1276.27     38.10 o 
   5  35   0      218.28      189.53     32.75 o 
   7  35   0        0.16      -29.77     43.57 o 
   0  36   0       21.39       95.34     21.74 o 
   2  36   0       36.83       74.08     17.70 o 
   4  36   0       23.40       64.00     21.68 o 
   6  36   0        3.31       28.85     39.40 o 
   8  36   0        2.02       75.70     59.26 o 
   1  37   0      609.09      698.22     26.64 o 
   3  37   0     1762.05     1667.47     43.79 o 
   5  37   0      583.59      524.10     41.47 o 
   7  37   0      121.58      164.41     49.12 o 
   0  38   0     4234.57     3909.70     90.00 o 
   2  38   0     2286.85     2244.79     47.32 o 
   4  38   0      231.42      265.87     26.09 o 
   6  38   0       42.42       29.35     39.80 o 
   8  38   0       90.82       62.61     71.34 o 
   1  39   0      393.73      356.28     22.24 o 
   3  39   0      538.35      539.04     32.44 o 
   5  39   0       26.39       40.98     31.37 o 
   7  39   0      252.76      296.43     52.68 o 
   0  40   0    12870.13    11499.35    259.80 o 
   2  40   0     5998.64     5444.04     90.56 o 
   4  40   0      376.62      443.80     29.50 o 
   6  40   0       25.55       45.49     41.35 o 
   1  41   0     2293.38     2028.20     55.97 o 
   3  41   0     7390.91     6898.21    112.01 o 
   5  41   0     2747.93     2598.10     73.91 o 
   7  41   0      226.64      279.18     59.88 o 
   0  42   0    14872.79    13809.28    308.62 o 
   2  42   0     9226.00     8118.68    126.89 o 
   4  42   0     2018.08     1919.94     50.26 o 
   6  42   0       67.87       92.28     43.18 o 
   1  43   0      486.35      485.65     29.31 o 
   3  43   0     2098.85     1957.18     48.44 o 
   5  43   0     1299.04     1282.35     57.12 o 
   7  43   0      159.32      184.70     51.83 o 
   0  44   0    42243.97    36820.40    780.60 o 
   2  44   0    21317.09    19290.30    277.04 o 
   4  44   0     2037.71     1971.74     58.40 o 
   6  44   0       53.77      166.16     46.98 o 
   1  45   0      646.78      669.94     34.20 o 
   3  45   0     2560.27     2409.59     54.51 o 
   5  45   0     1375.70     1494.69     74.01 o 
   7  45   0      213.90      174.24     76.40 o 
   0  46   0     3099.33     3855.00    109.97 o 
   2  46   0      688.24      748.68     36.47 o 
   4  46   0      235.14      245.05     32.09 o 
   6  46   0      382.12      533.34     87.68 o 
   1  47   0      874.46      874.47     38.97 o 
   3  47   0     3960.11     3579.03     70.53 o 
   5  47   0     2957.24     2938.10     81.71 o 
   7  47   0      826.82      776.06     67.41 o 
   0  48   0     8142.29     7768.45    189.89 o 
   2  48   0     3905.74     3507.34     74.86 o 
   4  48   0      366.84      328.75     36.78 o 
   6  48   0        2.99       18.58     43.77 o 
   1  49   0      275.15      259.61     28.54 o 
   3  49   0     1224.83     1144.06     54.81 o 
   5  49   0      828.38      820.59     57.99 o 
   7  49   0      195.24      263.18     57.11 o 
   0  50   0     4237.37     4104.95    117.24 o 
   2  50   0     3767.81     3528.89     75.88 o 
   4  50   0     1895.11     1793.96    105.10 o 
   6  50   0      280.71      272.34     51.10 o 
   1  51   0       19.45       35.79     24.87 o 
   3  51   0      103.57       55.89     31.81 o 
   5  51   0       70.41       71.17     36.84 o 
   0  52   0     5494.40     5377.63    148.09 o 
   2  52   0     2854.68     2763.42     66.63 o 
   4  52   0      355.82      408.65     41.72 o 
   6  52   0        7.16      -22.22     45.03 o 
   1  53   0        1.20      -25.43     25.43 o 
   3  53   0       67.72       57.49     32.95 o 
   5  53   0      246.55      186.27     45.15 o 
   0  54   0     2636.96     2597.45    112.53 o 
   2  54   0     1798.23     1578.47     54.84 o 
   4  54   0      422.31      378.84     42.60 o 
   6  54   0        2.01      -52.64     52.64 o 
   1  55   0      333.61      350.22     37.43 o 
   3  55   0     1096.01     1128.24     66.40 o 
   5  55   0      437.61      368.05     53.29 o 
   0  56   0     2160.87     2088.37     84.20 o 
   2  56   0      798.91      827.82     43.33 o 
   4  56   0        2.61       -6.92     34.57 o 
   6  56   0       66.58      158.16     57.15 o 
   1  57   0      143.74      105.45     27.32 o 
   3  57   0      396.52      462.70     43.41 o 
   5  57   0       65.33       44.82     50.62 o 
   0  58   0      117.04      101.40     44.64 o 
   2  58   0        2.21       50.94     29.33 o 
   4  58   0      123.65       77.11     38.16 o 
   1  59   0       12.47       44.07     30.51 o 
   3  59   0        5.26       23.90     35.51 o 
   5  59   0       28.15       24.01     44.89 o 
   0  60   0      382.00      321.01     50.29 o 
   2  60   0      102.88       78.96     41.10 o 
   4  60   0       25.74       27.61     40.31 o 
   1  61   0      427.55      399.33     37.57 o 
   3  61   0     1328.22     1158.18     59.67 o 
   5  61   0      382.54      270.44     74.35 o 
   0  62   0      681.62      594.49     69.15 o 
   2  62   0      287.79      226.85     52.37 o 
   4  62   0        1.97       28.47     39.62 o 
   1  63   0       41.98       16.18     32.62 o 
   3  63   0       72.83       68.62     39.39 o 
   5  63   0        6.96        7.18     54.79 o 
   0  64   0     2565.59     2374.72     99.58 o 
   2  64   0     1281.58     1295.34     80.25 o 
   4  64   0      105.28      150.60     44.27 o 
   1  65   0      389.61      361.96     39.15 o 
   3  65   0     1391.77     1283.80     64.54 o 
   0  66   0     1763.60     1693.17    133.05 o 
   2  66   0     1490.78     1431.80     60.37 o 
   4  66   0      741.82      687.45     55.15 o 
   1  67   0       64.86       44.39     38.69 o 
   3  67   0      340.45      397.77     49.02 o 
   0  68   0     3596.01     3353.63    119.23 o 
   2  68   0     1745.47     1676.59     93.05 o 
   1  69   0       81.68       74.33     39.94 o 
   3  69   0      376.71      423.51     49.93 o 
   0  70   0     1130.86     1328.54     86.18 o 
   2  70   0     1127.07     1162.78     64.33 o 
   1  71   0       30.55       23.17     41.31 o 
   0  72   0     2899.35     2835.59    141.68 o 
   2  72   0     1502.01     1454.25     79.55 o 
   1  73   0       36.69        2.54     42.15 o 
   0  74   0       20.80      126.44     73.56 o 
   1   1   1     3055.61     3326.88     32.60 o 
   2   1   1    47583.95    46175.57    443.12 o 
   3   1   1     1472.90     1650.76     23.12 o 
   4   1   1    20916.38    21675.80    214.63 o 
   5   1   1      354.66      368.59     16.05 o 
   6   1   1     2488.65     2381.59     42.03 o 
   7   1   1       18.24       11.13     19.97 o 
   8   1   1       85.73       43.86     29.66 o 
   9   1   1        7.09      -29.51     29.51 o 
   1   2   1    15421.06    16126.17    146.27 o 
   2   2   1     3857.30     4128.39     40.94 o 
   3   2   1     3001.74     3305.53     38.49 o 
   4   2   1     2371.09     2644.03     37.21 o 
   5   2   1      182.05      229.45     14.31 o 
   6   2   1      575.34      667.49     25.56 o 
   7   2   1        0.92      -19.85     19.85 o 
   8   2   1       43.84       77.57     27.65 o 
   9   2   1        7.79      -29.41     29.41 o 
   1   3   1    13332.77    13812.75    125.64 o 
   2   3   1      109.67      169.77     13.17 o 
   3   3   1     3376.17     3475.94     40.09 o 
   4   3   1      269.73      452.30     16.72 o 
   5   3   1      229.10      280.57     15.08 o 
   6   3   1      267.76      354.37     25.30 o 
   7   3   1        6.49       12.17     20.76 o 
   8   3   1       68.84       59.83     27.24 o 
   9   3   1       12.40       12.69     30.27 o 
   1   4   1      333.60      380.15     10.80 o 
   2   4   1    22660.21    22869.87    207.49 o 
   3   4   1      104.60      177.84     12.08 o 
   4   4   1    11627.83    11712.14    120.00 o 
   5   4   1        5.90       45.01     12.29 o 
   6   4   1     1742.54     1809.38     37.92 o 
   7   4   1        1.59       18.26     21.68 o 
   8   4   1       37.52       55.06     27.41 o 
   9   4   1        8.03       19.86     30.44 o 
   1   5   1    74187.57    67507.02    645.57 o 
   2   5   1      706.24      752.65     21.28 o 
   3   5   1    15678.81    16071.73    153.67 o 
   4   5   1      269.50      320.64     14.91 o 
   5   5   1      749.50      823.42     21.06 o 
   6   5   1        4.12        4.56     17.01 o 
   7   5   1        6.71       10.01     21.51 o 
   8   5   1       37.87       -7.02     26.40 o 
   9   5   1       16.87       -5.98     30.20 o 
   1   6   1       37.28       65.95     10.53 o 
   2   6   1     1460.36     1446.33     17.55 o 
   3   6   1     1858.40     2020.50     25.47 o 
   4   6   1     1691.90     1617.84     25.56 o 
   5   6   1     1418.46     1553.74     27.87 o 
   6   6   1      591.33      627.73     30.21 o 
   7   6   1      169.63      181.07     23.86 o 
   8   6   1       70.81       68.68     27.76 o 
   9   6   1        0.17       23.02     30.47 o 
   1   7   1     8268.32     8940.31     85.53 o 
   2   7   1     3560.20     3854.32     38.72 o 
   3   7   1     5348.81     5411.81     54.14 o 
   4   7   1     2623.65     2803.33     36.36 o 
   5   7   1     1462.76     1519.69     27.72 o 
   6   7   1      736.74      821.91     27.29 o 
   7   7   1      202.58      209.74     24.45 o 
   8   7   1       26.31       10.49     25.38 o 
   9   7   1       23.81       56.10     30.89 o 
   1   8   1    47350.01    45392.34    420.56 o 
   2   8   1     1629.23     1638.79     19.39 o 
   3   8   1     6580.20     6930.99     67.68 o 
   4   8   1     3150.69     3033.93     36.62 o 
   5   8   1       29.23       66.87     12.72 o 
   6   8   1     1437.97     1397.82     34.08 o 
   7   8   1       18.54       67.39     22.37 o 
   8   8   1      323.02      283.49     29.10 o 
   9   8   1        0.86      -25.75     31.94 o 
   1   9   1    33768.18    32787.78    304.83 o 
   2   9   1     2817.75     2699.72     28.75 o 
   3   9   1    10364.56    10285.52     97.48 o 
   4   9   1     2570.31     2540.91     32.33 o 
   5   9   1      993.41      966.04     22.90 o 
   6   9   1      590.68      694.85     25.85 o 
   7   9   1        2.73       -0.78     21.51 o 
   8   9   1       88.87      112.75     27.36 o 
   9   9   1       10.84        8.75     32.54 o 
   1  10   1      629.71      675.51     17.88 o 
   2  10   1      114.94      119.61      6.19 o 
   3  10   1     1569.41     1655.17     24.44 o 
   4  10   1     1679.92     1564.18     27.39 o 
   5  10   1      489.06      528.17     18.12 o 
   6  10   1     1667.61     1539.55     35.59 o 
   7  10   1       13.57       29.67     21.97 o 
   8  10   1      574.23      627.35     42.98 o 
   9  10   1        0.60       19.67     32.67 o 
   1  11   1    21234.74    21143.79    191.87 o 
   2  11   1       24.53       56.66      5.66 o 
   3  11   1     5925.23     5730.68     57.33 o 
   4  11   1      320.84      377.56     13.61 o 
   5  11   1      420.16      441.57     18.04 o 
   6  11   1      525.16      634.78     25.18 o 
   7  11   1       10.73        1.13     21.64 o 
   8  11   1      246.77      262.99     36.20 o 
   9  11   1       41.49       -9.31     32.84 o 
   1  12   1    21547.78    21462.54    194.59 o 
   2  12   1     6916.54     6762.17     65.03 o 
   3  12   1     2461.20     2540.70     29.52 o 
   4  12   1     6974.23     6548.21     66.25 o 
   5  12   1       72.06       66.32     13.30 o 
   6  12   1     2110.87     1973.51     39.06 o 
   7  12   1      284.92      207.56     24.42 o 
   8  12   1      334.47      310.62     29.65 o 
   9  12   1       78.48       41.21     31.96 o 
   1  13   1    38021.22    36547.10    329.01 o 
   2  13   1      145.30      189.73      7.90 o 
   3  13   1     9074.37     9058.43     86.99 o 
   4  13   1       41.43      127.83      9.52 o 
   5  13   1      418.42      434.28     17.48 o 
   6  13   1      172.80      240.23     21.85 o 
   7  13   1       52.05       70.00     24.25 o 
   8  13   1       94.54      111.57     27.29 o 
   9  13   1       72.52       85.41     31.94 o 
   1  14   1     2380.93     2422.19     28.67 o 
   2  14   1     3442.59     3447.45     36.02 o 
   3  14   1     3121.26     3174.99     35.18 o 
   4  14   1     3924.40     3753.40     41.97 o 
   5  14   1     1062.09     1102.81     27.58 o 
   6  14   1     1253.85     1200.40     34.25 o 
   7  14   1       32.46       53.08     22.72 o 
   8  14   1       84.87       74.71     26.37 o 
   9  14   1       17.94        1.22     33.09 o 
   1  15   1    19721.72    19698.87    185.29 o 
   2  15   1     1769.02     1771.39     21.96 o 
   3  15   1     5615.91     5492.90     55.81 o 
   4  15   1     1677.69     1819.89     25.59 o 
   5  15   1      171.83      169.29     14.48 o 
   6  15   1      460.79      494.87     25.61 o 
   7  15   1       72.67       53.53     22.82 o 
   8  15   1      111.02       86.61     25.63 o 
   9  15   1       32.01       44.78     34.00 o 
   1  16   1    35740.14    34844.79    314.28 o 
   2  16   1     7187.44     7136.60     66.89 o 
   3  16   1     3864.32     4214.60     44.58 o 
   4  16   1     5552.31     5376.15     56.51 o 
   5  16   1        2.29       40.49     17.59 o 
   6  16   1     1028.25     1022.39     31.06 o 
   7  16   1       24.00       52.12     22.06 o 
   8  16   1       13.67        3.92     25.71 o 
   9  16   1        0.34      -17.49     33.28 o 
   1  17   1    11463.84    11855.02    109.93 o 
   2  17   1     1656.33     1767.19     21.82 o 
   3  17   1     5069.67     5008.43     51.78 o 
   4  17   1     1096.20     1182.41     21.33 o 
   5  17   1      871.08      876.55     22.86 o 
   6  17   1      164.30      206.32     21.94 o 
   7  17   1       24.95        5.68     22.61 o 
   8  17   1       13.92        7.41     25.84 o 
   9  17   1        6.97       40.48     42.61 o 
   1  18   1      341.07      429.76     12.11 o 
   2  18   1     1529.72     1484.06     19.51 o 
   3  18   1     1515.73     1647.92     22.79 o 
   4  18   1     1804.09     1694.00     25.62 o 
   5  18   1     1272.44     1375.39     28.20 o 
   6  18   1      634.10      582.85     26.82 o 
   7  18   1      242.21      198.45     25.14 o 
   8  18   1       68.75       73.57     26.77 o 
   9  18   1        7.48       -1.46     38.14 o 
   1  19   1     8432.30     8054.26     76.60 o 
   2  19   1     1596.47     1599.58     22.00 o 
   3  19   1     1399.33     1305.82     19.57 o 
   4  19   1      966.04     1044.92     20.06 o 
   5  19   1       10.96       29.55     13.61 o 
   6  19   1       89.13       93.06     20.81 o 
   7  19   1       16.29       18.11     22.82 o 
   8  19   1        1.65        9.51     27.80 o 
   1  20   1     2348.65     2352.44     39.92 o 
   2  20   1     1784.45     1786.35     22.40 o 
   3  20   1      258.77      271.75     10.95 o 
   4  20   1     1381.19     1337.91     22.78 o 
   5  20   1        4.09       -1.16     14.13 o 
   6  20   1      305.31      258.81     22.78 o 
   7  20   1       19.99       14.70     22.91 o 
   8  20   1       35.10       47.52     28.54 o 
   1  21   1      105.51      197.42      7.64 o 
   2  21   1     3155.63     3304.53     35.92 o 
   3  21   1       17.56        4.43      8.29 o 
   4  21   1      773.42      824.37     18.53 o 
   5  21   1       50.61       67.63     15.27 o 
   6  21   1       49.56       72.48     20.35 o 
   7  21   1       20.32       10.71     23.12 o 
   8  21   1      217.05      165.80     34.96 o 
   1  22   1       27.02       64.34      9.19 o 
   2  22   1      117.76      166.12      8.90 o 
   3  22   1       64.65      154.64     12.00 o 
   4  22   1        0.70       24.49     10.50 o 
   5  22   1       32.20       56.20     15.32 o 
   6  22   1       87.68       75.81     20.40 o 
   7  22   1        4.50       57.59     23.57 o 
   8  22   1       88.26       16.01     32.39 o 
   1  23   1    16738.47    17884.02    164.73 o 
   2  23   1     5527.56     5583.34     56.36 o 
   3  23   1     4578.06     4863.58     51.41 o 
   4  23   1     2037.34     2026.41     28.60 o 
   5  23   1      677.64      650.78     25.20 o 
   6  23   1        2.07      -18.90     18.90 o 
   7  23   1       47.52      -14.02     22.94 o 
   8  23   1      136.15      191.21     33.33 o 
   1  24   1     2300.69     2980.02     88.33 o 
   2  24   1     1099.65     1303.50     39.92 o 
   3  24   1      362.97      451.68     13.59 o 
   4  24   1      399.66      469.75     15.72 o 
   5  24   1        0.04        4.21     15.08 o 
   6  24   1        5.35       29.25     19.69 o 
   7  24   1       34.73       20.06     23.63 o 
   8  24   1       13.96       64.21     34.00 o 
   1  25   1     2761.42     2868.35     35.75 o 
   2  25   1     5395.94     5462.52     55.67 o 
   3  25   1      264.52      271.88     11.96 o 
   4  25   1     2250.30     2224.78     30.69 o 
   5  25   1       31.35       61.77     15.89 o 
   6  25   1       23.39       -6.26     19.75 o 
   7  25   1       54.10       21.91     27.78 o 
   8  25   1       83.58       61.57     34.67 o 
   1  26   1     5961.36     6468.03     63.86 o 
   2  26   1      272.92      331.34     13.00 o 
   3  26   1     1312.10     1411.68     22.25 o 
   4  26   1      348.27      380.23     15.07 o 
   5  26   1       80.08       72.16     16.10 o 
   6  26   1       97.69      126.30     21.72 o 
   7  26   1        0.07       39.40     27.93 o 
   8  26   1        1.42       33.86     37.68 o 
   1  27   1     5434.15     5901.83     59.14 o 
   2  27   1        4.33       20.95      9.02 o 
   3  27   1     1737.92     1760.00     25.24 o 
   4  27   1       20.19       44.12     11.67 o 
   5  27   1      135.90      117.06     17.02 o 
   6  27   1       43.28       74.13     24.69 o 
   7  27   1       11.88        1.52     27.39 o 
   8  27   1        2.89        5.22     33.92 o 
   1  28   1     3005.94     3152.96     53.14 o 
   2  28   1     1514.90     1440.14     22.21 o 
   3  28   1      478.84      522.69     15.78 o 
   4  28   1     1698.49     1691.28     28.33 o 
   5  28   1        2.08       17.50     15.79 o 
   6  28   1      389.05      424.85     29.66 o 
   7  28   1       13.35      -28.84     28.84 o 
   8  28   1       10.19       19.67     33.49 o 
   1  29   1    11107.01    10410.65     99.50 o 
   2  29   1      447.33      454.75     12.74 o 
   3  29   1     1850.89     1803.95     26.04 o 
   4  29   1      858.87      921.95     22.13 o 
   5  29   1       14.78       13.04     16.63 o 
   6  29   1      574.98      632.18     33.71 o 
   7  29   1      144.22      136.35     31.99 o 
   8  29   1      300.99      394.49     39.81 o 
   1  30   1       29.13      992.79     65.80 o 
   2  30   1      745.37      721.77     15.46 o 
   3  30   1      242.36      293.27     14.19 o 
   4  30   1     1709.39     1738.14     29.39 o 
   5  30   1      112.07      173.07     20.51 o 
   6  30   1     1102.51     1027.07     39.70 o 
   7  30   1        2.68       37.17     30.81 o 
   8  30   1      315.42      356.02     41.35 o 
   1  31   1    11846.01    11887.28    117.08 o 
   2  31   1       36.96       79.65      9.71 o 
   3  31   1     4641.90     4688.82     51.37 o 
   4  31   1       48.39      108.54     15.67 o 
   5  31   1      614.87      660.38     27.19 o 
   6  31   1      129.00      168.94     27.13 o 
   7  31   1        1.78      -17.23     29.59 o 
   8  31   1       33.84       40.37     35.57 o 
   1  32   1     8104.19     8699.13     88.04 o 
   2  32   1     2071.13     2076.02     28.84 o 
   3  32   1     1163.33     1294.03     25.20 o 
   4  32   1     3087.41     3047.93     49.39 o 
   5  32   1        9.08       23.46     18.79 o 
   6  32   1     1365.20     1367.34     44.82 o 
   7  32   1       33.59        9.10     31.18 o 
   8  32   1      328.59      286.22     39.60 o 
   1  33   1    11165.01    11090.79    110.38 o 
   2  33   1     3015.66     2911.40     36.47 o 
   3  33   1     4443.47     4224.44     52.09 o 
   4  33   1     2786.80     2892.78     49.70 o 
   5  33   1      661.22      681.69     28.14 o 
   6  33   1      534.67      672.37     35.17 o 
   7  33   1       29.89       31.57     30.69 o 
   8  33   1       18.32       -8.99     34.71 o 
   1  34   1      362.88     1298.79     62.76 o 
   2  34   1      720.08      780.32     20.05 o 
   3  34   1     1061.32     1183.80     29.46 o 
   4  34   1     1367.15     1399.69     31.23 o 
   5  34   1      808.93      872.15     30.47 o 
   6  34   1      767.22      834.77     37.90 o 
   7  34   1      183.22      151.54     33.59 o 
   8  34   1      172.80      153.49     38.52 o 
   1  35   1    12497.63    12042.67    124.06 o 
   2  35   1      632.43      737.68     22.65 o 
   3  35   1     5527.31     5224.81     62.02 o 
   4  35   1      940.91     1097.56     28.48 o 
   5  35   1     1088.49     1092.83     37.69 o 
   6  35   1      332.89      425.28     31.93 o 
   7  35   1      114.44       68.79     34.00 o 
   8  35   1       17.11       -4.11     36.09 o 
   1  36   1     8391.23     9209.15     97.51 o 
   2  36   1     3717.17     3593.64     45.93 o 
   3  36   1     1884.89     2068.13     33.36 o 
   4  36   1     3536.90     3307.44     48.03 o 
   5  36   1       79.71       81.29     20.72 o 
   6  36   1      815.67      830.73     38.69 o 
   7  36   1        0.46      -15.31     31.92 o 
   8  36   1       56.94       17.23     35.97 o 
   1  37   1    10423.65    10353.18    108.76 o 
   2  37   1      709.38      910.31     22.39 o 
   3  37   1     3915.48     3656.74     50.15 o 
   4  37   1      890.29     1054.21     28.34 o 
   5  37   1      541.83      583.80     26.52 o 
   6  37   1      243.45      275.21     35.11 o 
   7  37   1       22.95      -21.27     35.62 o 
   8  37   1        3.06       31.20     36.00 o 
   1  38   1      307.82     1481.53     69.45 o 
   2  38   1     1755.66     1722.64     29.49 o 
   3  38   1      141.51      358.16     19.14 o 
   4  38   1     2366.65     2215.61     54.17 o 
   5  38   1      351.09      380.48     24.01 o 
   6  38   1      817.53      799.28     41.03 o 
   7  38   1       44.47       93.85     33.84 o 
   1  39   1    13606.11    12996.81    134.31 o 
   2  39   1      259.10      384.95     17.07 o 
   3  39   1     3944.83     3704.16     51.34 o 
   4  39   1      188.10      285.90     24.47 o 
   5  39   1      127.92      126.77     22.48 o 
   6  39   1       38.60      105.71     30.23 o 
   7  39   1       67.22       36.36     32.89 o 
   1  40   1     7215.44     7730.68     84.86 o 
   2  40   1     2402.57     2268.33     34.90 o 
   3  40   1      523.94      647.14     23.10 o 
   4  40   1     2764.04     2618.30     45.36 o 
   5  40   1      245.39      217.13     24.47 o 
   6  40   1      784.09      782.90     44.07 o 
   7  40   1      248.02      271.29     37.04 o 
   1  41   1     2120.08     2619.21     39.32 o 
   2  41   1        4.84       82.66     14.49 o 
   3  41   1      753.09      796.26     25.16 o 
   4  41   1       18.98       89.50     18.06 o 
   5  41   1       36.77       65.78     22.20 o 
   6  41   1      118.78      185.36     35.09 o 
   7  41   1       21.15       46.56     33.98 o 
   1  42   1       21.70      246.87     17.94 o 
   2  42   1        3.86       11.79     13.97 o 
   3  42   1       84.88      133.54     17.51 o 
   4  42   1       46.35       21.30     18.96 o 
   5  42   1      125.11      152.86     23.57 o 
   6  42   1       83.64      130.60     31.76 o 
   7  42   1       23.25       44.90     34.06 o 
   1  43   1     1202.56     1302.78     33.11 o 
   2  43   1      413.41      434.60     19.19 o 
   3  43   1      200.84      203.07     18.74 o 
   4  43   1      361.22      416.61     23.00 o 
   5  43   1        2.63       31.06     22.43 o 
   6  43   1       85.93       61.97     30.74 o 
   7  43   1        2.21      -26.06     32.97 o 
   1  44   1     1864.02     1987.75     35.00 o 
   2  44   1        0.97      162.59     16.98 o 
   3  44   1      750.51      797.67     28.65 o 
   4  44   1        3.13      132.91     19.44 o 
   5  44   1      128.51      119.15     23.43 o 
   6  44   1        8.85       21.34     30.89 o 
   7  44   1       16.47      -11.54     33.52 o 
   1  45   1      463.92      644.94     29.17 o 
   2  45   1     3941.07     3598.39     53.08 o 
   3  45   1      685.06      779.69     32.60 o 
   4  45   1     3627.35     3380.07     53.40 o 
   5  45   1      430.31      454.18     28.22 o 
   6  45   1      750.35      701.65     41.98 o 
   7  45   1       65.25       44.04     34.90 o 
   1  46   1     1008.51     1063.83     29.16 o 
   2  46   1      426.18      595.67     24.37 o 
   3  46   1      437.01      491.47     23.15 o 
   4  46   1      464.99      575.40     25.76 o 
   5  46   1       47.99      101.84     25.70 o 
   6  46   1       94.36      133.92     34.93 o 
   7  46   1        3.05       23.79     35.04 o 
   1  47   1     1008.67     1146.91     30.45 o 
   2  47   1     1271.97     1279.88     34.84 o 
   3  47   1      256.44      289.82     21.05 o 
   4  47   1      842.34      834.17     32.76 o 
   5  47   1        0.53        5.28     24.50 o 
   6  47   1       69.81       55.08     31.88 o 
   7  47   1       27.93       -3.04     34.73 o 
   1  48   1     1936.51     1890.52     37.53 o 
   2  48   1      131.48      167.36     20.71 o 
   3  48   1      658.82      655.38     28.47 o 
   4  48   1      104.35      121.01     20.76 o 
   5  48   1       37.64        8.90     24.84 o 
   6  48   1        7.72        8.31     31.68 o 
   7  48   1        9.82       20.34     35.33 o 
   1  49   1     1832.06     2053.46     38.61 o 
   2  49   1      239.40      223.07     22.33 o 
   3  49   1      314.44      397.42     26.08 o 
   4  49   1       55.84       59.24     20.32 o 
   5  49   1        0.92       -3.32     24.88 o 
   6  49   1       17.95       21.19     41.47 o 
   1  50   1     3141.19     2996.79     48.28 o 
   2  50   1       75.79       63.89     19.68 o 
   3  50   1      803.12      782.88     30.69 o 
   4  50   1       60.61       80.31     22.81 o 
   5  50   1        7.23       -9.50     26.38 o 
   6  50   1        5.65       -1.14     32.08 o 
   1  51   1       28.38      301.08     21.20 o 
   2  51   1        6.41       27.03     19.71 o 
   3  51   1        9.99       17.18     20.62 o 
   4  51   1      108.85      106.60     23.95 o 
   5  51   1        7.19      -21.86     26.92 o 
   6  51   1      172.15      200.13     35.46 o 
   1  52   1     1379.08     1482.57     36.28 o 
   2  52   1      347.11      384.11     26.44 o 
   3  52   1      255.35      290.54     24.91 o 
   4  52   1      524.98      541.44     29.85 o 
   5  52   1        0.57      -27.07     38.70 o 
   6  52   1      260.88      255.65     36.63 o 
   1  53   1     2662.68     2491.55     44.40 o 
   2  53   1      232.40      298.63     25.68 o 
   3  53   1      692.04      689.20     30.86 o 
   4  53   1      206.91      243.82     26.25 o 
   5  53   1        7.82       21.20     32.15 o 
   6  53   1       57.92       72.55     36.80 o 
   1  54   1       40.60      278.54     22.07 o 
   2  54   1      319.63      350.15     25.49 o 
   3  54   1      132.72      156.64     24.16 o 
   4  54   1      489.26      483.93     31.33 o 
   5  54   1       61.55       18.10     32.07 o 
   6  54   1      211.34      238.57     42.65 o 
   1  55   1     1473.34     1578.39     38.06 o 
   2  55   1        2.55       45.25     21.91 o 
   3  55   1      581.10      656.93     30.89 o 
   4  55   1       41.73       73.41     26.02 o 
   5  55   1       49.98       87.61     38.36 o 
   6  55   1       87.32      109.92     47.30 o 
   1  56   1     2392.62     2501.53     48.02 o 
   2  56   1     1278.92     1337.66     39.37 o 
   3  56   1      488.86      528.58     29.67 o 
   4  56   1     1378.02     1378.68     44.73 o 
   5  56   1        4.09       16.16     32.64 o 
   6  56   1      307.17      357.74     55.06 o 
   1  57   1     3982.14     3669.80     63.31 o 
   2  57   1      739.53      743.01     30.77 o 
   3  57   1     1279.18     1251.94     39.43 o 
   4  57   1      631.79      740.58     40.38 o 
   5  57   1       68.13       35.72     34.45 o 
   1  58   1      190.58      644.57     34.78 o 
   2  58   1      512.55      566.44     28.66 o 
   3  58   1      404.43      496.47     29.98 o 
   4  58   1      753.70      714.73     36.23 o 
   5  58   1      303.96      292.18     41.94 o 
   1  59   1     2752.43     2746.93     51.72 o 
   2  59   1       91.33      154.20     24.99 o 
   3  59   1      942.05      897.35     35.99 o 
   4  59   1      143.72      214.40     29.98 o 
   5  59   1       76.51      194.20     40.34 o 
   1  60   1     1534.30     1821.47     46.05 o 
   2  60   1      742.00      765.60     33.61 o 
   3  60   1      245.31      302.91     28.81 o 
   4  60   1      873.89      850.17     39.42 o 
   5  60   1        0.64       52.46     37.83 o 
   1  61   1     2098.72     2321.36     49.71 o 
   2  61   1      134.36      205.59     26.21 o 
   3  61   1      869.73      814.82     36.25 o 
   4  61   1      216.26      293.05     32.11 o 
   5  61   1      141.89      160.08     40.24 o 
   1  62   1       99.83      379.02     28.66 o 
   2  62   1       45.41      117.47     25.81 o 
   3  62   1       38.46      112.02     28.29 o 
   4  62   1      148.33      198.67     32.17 o 
   5  62   1      139.94      113.57     40.11 o 
   1  63   1     1634.92     1693.61     45.69 o 
   2  63   1       72.37       93.48     25.70 o 
   3  63   1      588.76      549.97     35.16 o 
   4  63   1       75.54       96.34     31.45 o 
   1  64   1      873.08      949.99     35.23 o 
   2  64   1       84.98      128.92     26.12 o 
   3  64   1       51.36      106.83     28.66 o 
   4  64   1      135.47      153.35     32.51 o 
   1  65   1      441.81      567.92     32.57 o 
   2  65   1       58.42      110.18     26.89 o 
   3  65   1      368.42      349.49     33.10 o 
   4  65   1       19.56      -20.31     30.18 o 
   1  66   1      111.28      220.74     39.70 o 
   2  66   1        2.70      -12.41     25.42 o 
   3  66   1        1.75       59.56     28.48 o 
   4  66   1       26.92       27.47     33.63 o 
   1  67   1     1163.09     1249.60     42.61 o 
   2  67   1       47.82       63.44     28.68 o 
   3  67   1      516.57      471.80     37.47 o 
   1  68   1        0.02      127.42     28.13 o 
   2  68   1       14.24       77.56     29.05 o 
   3  68   1        6.00       81.68     31.46 o 
   1  69   1      257.70      233.07     31.45 o 
   2  69   1      249.28      180.07     31.13 o 
   3  69   1       43.90      109.39     32.63 o 
   1  70   1        6.00       30.27     28.10 o 
   2  70   1        7.08      -18.38     30.01 o 
   3  70   1        0.15      -30.33     30.33 o 
   1  71   1       55.19       38.65     30.79 o 
   2  71   1       48.94      113.69     32.92 o 
   1  72   1       30.46       55.71     33.97 o 
   2  72   1       52.87      103.33     31.05 o 
   1  73   1      175.58      196.04     36.34 o 
   0   0   2     1736.94     1778.89     40.48 o 
   1   0   2       11.42       26.56      7.18 o 
   2   0   2       80.88      150.77     26.65 o 
   3   0   2       50.40      195.19     30.82 o 
   4   0   2     1732.64     1641.68     38.18 o 
   5   0   2       67.69      229.49     23.51 o 
   6   0   2      752.32      739.67     44.14 o 
   7   0   2       85.32      142.01     36.43 o 
   8   0   2       75.12       73.79     40.09 o 
   9   0   2       33.39       93.52     45.63 o 
   0   1   2    34177.02    33652.67    428.71 o 
   1   1   2     3454.67     3685.72     37.39 o 
   2   1   2    17262.06    17484.88    161.04 o 
   3   1   2    10862.47    11165.80    106.14 o 
   4   1   2     2641.33     2742.74     36.86 o 
   5   1   2     5331.86     5154.80     61.69 o 
   6   1   2       36.23       72.39     19.84 o 
   7   1   2      892.45      846.09     35.63 o 
   8   1   2       30.20        2.22     26.61 o 
   9   1   2       37.45       46.25     31.66 o 
   0   2   2    42300.17    41896.33    568.46 o 
   1   2   2      371.83      423.14      9.27 o 
   2   2   2    14274.23    14767.52    136.85 o 
   3   2   2     2531.48     2588.69     30.47 o 
   4   2   2      220.70      234.37     13.54 o 
   5   2   2     2774.71     2893.97     40.70 o 
   6   2   2      263.31      262.50     22.29 o 
   7   2   2     1024.93     1089.91     56.15 o 
   8   2   2       98.99       73.08     28.02 o 
   9   2   2      144.28      113.03     32.54 o 
   0   3   2    37765.97    36403.91    463.47 o 
   1   3   2      142.59      158.28      6.75 o 
   2   3   2    13228.19    12960.80    125.05 o 
   3   3   2      517.81      516.37     17.15 o 
   4   3   2      276.20      352.85     15.11 o 
   5   3   2      214.53      296.40     16.57 o 
   6   3   2      267.94      240.23     23.19 o 
   7   3   2       18.19       67.81     24.50 o 
   8   3   2      146.56      112.15     28.98 o 
   9   3   2        0.51        9.54     30.95 o 
   0   4   2    10035.06    10257.97    134.63 o 
   1   4   2     5265.09     5312.76     51.82 o 
   2   4   2     7376.14     7492.88     72.27 o 
   3   4   2    15272.74    14938.58    139.71 o 
   4   4   2     2386.83     2268.74     35.48 o 
   5   4   2     6325.59     6275.45     72.20 o 
   6   4   2      250.91      219.28     21.82 o 
   7   4   2      987.81      892.29     36.30 o 
   8   4   2        0.84      -26.56     26.56 o 
   9   4   2       80.28       54.64     31.62 o 
   0   5   2      678.34      683.82     32.34 o 
   1   5   2      716.39      713.04     11.69 o 
   2   5   2     1606.06     1514.62     19.69 o 
   3   5   2     2086.46     2059.79     25.29 o 
   4   5   2     1529.12     1529.67     25.94 o 
   5   5   2      862.67      923.57     23.57 o 
   6   5   2      340.25      370.97     24.07 o 
   7   5   2      155.99      123.87     25.62 o 
   8   5   2        7.26       -2.93     27.09 o 
   9   5   2       20.80       43.30     31.56 o 
   0   6   2     1674.12     1813.69     37.66 o 
   1   6   2       37.23       57.53      7.36 o 
   2   6   2     2089.35     2041.14     24.23 o 
   3   6   2       15.70       41.28      7.95 o 
   4   6   2     1420.51     1356.19     23.24 o 
   5   6   2      111.51      146.64     15.53 o 
   6   6   2      513.89      554.63     26.92 o 
   7   6   2       45.25       46.52     24.37 o 
   8   6   2      120.78       95.95     28.33 o 
   9   6   2        0.90        4.46     29.37 o 
   0   7   2    11856.01    12374.95    173.83 o 
   1   7   2     1534.49     1610.07     19.31 o 
   2   7   2     7952.73     8105.76     77.76 o 
   3   7   2     2762.82     2994.32     34.05 o 
   4   7   2     2124.52     2057.27     28.15 o 
   5   7   2      217.15      322.30     18.17 o 
   6   7   2      215.90      185.75     22.77 o 
   7   7   2       41.13       82.33     25.95 o 
   8   7   2        5.11       40.72     28.75 o 
   9   7   2       31.12       76.86     32.01 o 
   0   8   2       26.42       36.06     12.99 o 
   1   8   2     1214.11     1289.82     16.54 o 
   2   8   2       24.23       46.18      7.33 o 
   3   8   2     4055.30     4244.56     45.26 o 
   4   8   2       55.39       58.91     10.54 o 
   5   8   2     1859.07     1850.24     36.28 o 
   6   8   2        0.25       35.06     19.17 o 
   7   8   2      225.68      202.28     27.35 o 
   8   8   2       14.63       14.46     26.02 o 
   9   8   2        2.26       74.40     31.80 o 
   0   9   2      338.95      344.66     17.36 o 
   1   9   2      757.47      797.98     16.19 o 
   2   9   2     1377.51     1399.99     21.97 o 
   3   9   2     1379.21     1333.55     20.01 o 
   4   9   2     2033.88     2045.93     29.07 o 
   5   9   2      239.58      266.76     16.96 o 
   6   9   2      787.52      810.43     30.16 o 
   7   9   2       25.46       29.71     23.20 o 
   8   9   2      101.29       78.61     28.59 o 
   9   9   2       12.82       70.62     32.22 o 
   0  10   2     6186.65     6298.78     92.59 o 
   1  10   2        2.40        1.00      4.75 o 
   2  10   2     1264.12     1282.02     19.81 o 
   3  10   2        6.88       20.09      7.57 o 
   4  10   2      180.92      241.21     12.23 o 
   5  10   2        0.91       38.14     14.88 o 
   6  10   2      502.77      531.06     28.41 o 
   7  10   2       15.20       44.39     23.05 o 
   8  10   2      217.98      243.88     31.08 o 
   9  10   2       17.62       12.26     46.50 o 
   0  11   2     4797.20     4731.11     71.77 o 
   1  11   2      181.99      190.21      7.10 o 
   2  11   2     1311.42     1305.74     19.44 o 
   3  11   2      215.04      232.27      9.83 o 
   4  11   2        0.16       13.31      9.94 o 
   5  11   2        7.30       17.61     14.57 o 
   6  11   2        5.28        0.71     19.38 o 
   7  11   2        1.51       21.12     22.54 o 
   8  11   2       12.49       25.80     28.12 o 
   0  12   2      634.29      663.59     26.52 o 
   1  12   2       11.01       12.89      4.84 o 
   2  12   2       60.67       65.42      7.81 o 
   3  12   2       76.57       99.58      8.69 o 
   4  12   2      112.61      135.99     11.39 o 
   5  12   2       34.77       40.57     15.06 o 
   6  12   2      191.25      222.44     24.08 o 
   7  12   2        0.92       -6.47     22.31 o 
   8  12   2       95.94       82.96     28.79 o 
   0  13   2     6525.78     6459.65     87.97 o 
   1  13   2      171.60      169.28      6.69 o 
   2  13   2     2913.56     2815.58     32.88 o 
   3  13   2      354.75      358.98     16.97 o 
   4  13   2      307.27      292.30     13.64 o 
   5  13   2       14.88       25.06     14.97 o 
   6  13   2       31.11       16.59     19.64 o 
   7  13   2       37.45       -8.59     25.37 o 
   8  13   2        6.07      -27.31     27.31 o 
   0  14   2      818.91      841.70     33.44 o 
   1  14   2      137.11      127.64      6.45 o 
   2  14   2      329.49      336.53     11.66 o 
   3  14   2      510.98      529.61     16.04 o 
   4  14   2       10.47       20.35     10.75 o 
   5  14   2      281.27      301.63     18.41 o 
   6  14   2        0.86       28.03     20.08 o 
   7  14   2       59.00       47.56     23.18 o 
   8  14   2        3.65      -26.73     26.73 o 
   0  15   2      273.20      350.70     13.12 o 
   1  15   2     1189.37     1189.30     16.41 o 
   2  15   2       78.50       73.89      8.36 o 
   3  15   2     2217.51     2086.47     28.33 o 
   4  15   2      675.92      708.19     18.40 o 
   5  15   2      342.31      376.65     21.96 o 
   6  15   2      377.03      449.44     25.58 o 
   7  15   2       15.01       16.85     23.04 o 
   8  15   2       54.56       43.76     28.64 o 
   0  16   2     3647.95     3636.91     53.35 o 
   1  16   2      458.57      484.12     10.75 o 
   2  16   2     1527.19     1519.06     24.26 o 
   3  16   2     1930.80     1890.44     27.73 o 
   4  16   2       41.12       18.87     11.19 o 
   5  16   2      891.75      917.07     26.68 o 
   6  16   2      173.51      183.15     22.27 o 
   7  16   2       60.01       77.02     24.01 o 
   8  16   2      223.11      227.17     31.40 o 
   0  17   2    13842.76    13632.85    179.02 o 
   1  17   2      228.06      258.69      8.54 o 
   2  17   2     6480.36     6434.05     66.51 o 
   3  17   2      135.69      155.72     12.55 o 
   4  17   2      577.09      613.13     17.83 o 
   5  17   2      150.46      178.91     17.42 o 
   6  17   2        4.81      -19.31     19.31 o 
   7  17   2      286.99      301.80     27.21 o 
   8  17   2       19.95       52.96     28.77 o 
   0  18   2     2168.54     2277.95     93.29 o 
   1  18   2        9.00       12.36      6.13 o 
   2  18   2      858.00      893.81     16.92 o 
   3  18   2      359.97      373.50     13.82 o 
   4  18   2        8.79       11.90     11.59 o 
   5  18   2     1073.72     1100.82     28.41 o 
   6  18   2       61.91       56.24     20.89 o 
   7  18   2      815.08      887.59     35.00 o 
   8  18   2       19.57       45.98     28.84 o 
   0  19   2     9310.33     9245.71    124.30 o 
   1  19   2      408.89      445.04     10.94 o 
   2  19   2     6160.17     6134.52     64.10 o 
   3  19   2     1469.26     1513.18     24.28 o 
   4  19   2     1567.36     1601.05     27.15 o 
   5  19   2      430.78      456.41     21.04 o 
   6  19   2       73.76       97.93     21.22 o 
   7  19   2        2.82       52.43     23.67 o 
   8  19   2        2.04       -1.53     28.21 o 
   0  20   2     3170.20     3834.29    166.44 o 
   1  20   2     3018.25     3040.04     33.50 o 
   2  20   2     2336.17     2588.10     46.67 o 
   3  20   2     9080.86     8949.83     91.39 o 
   4  20   2      770.85      801.17     20.40 o 
   5  20   2     3963.29     4041.19     55.15 o 
   6  20   2       67.38       80.29     21.42 o 
   7  20   2      727.22      814.21     34.52 o 
   8  20   2        0.14       -0.51     29.91 o 
   0  21   2    56829.68    54658.65    744.55 o 
   1  21   2      162.32      195.73      8.84 o 
   2  21   2    25699.25    25699.09    243.80 o 
   3  21   2      684.72      695.24     17.15 o 
   4  21   2     2040.64     2081.07     31.18 o 
   5  21   2      313.94      332.18     22.64 o 
   6  21   2       33.01       47.63     21.23 o 
   7  21   2       21.26       45.17     23.92 o 
   8  21   2       74.43      110.68     31.29 o 
   0  22   2    48856.24    48500.68    618.97 o 
   1  22   2       71.30       62.96      7.80 o 
   2  22   2    18958.61    19349.37    185.76 o 
   3  22   2      431.74      427.45     16.50 o 
   4  22   2      479.37      505.88     17.60 o 
   5  22   2      295.20      297.01     19.42 o 
   6  22   2      385.96      460.09     31.52 o 
   7  22   2       13.32       17.57     23.59 o 
   8  22   2      226.79      234.23     33.95 o 
   0  23   2    23985.90    24494.66    317.08 o 
   1  23   2      166.30      206.72      9.43 o 
   2  23   2    13147.53    13370.65    131.07 o 
   3  23   2      716.82      726.61     18.45 o 
   4  23   2     2324.11     2418.25     41.17 o 
   5  23   2      415.81      460.00     21.56 o 
   6  23   2       73.73      114.85     21.95 o 
   7  23   2       76.19       97.20     24.99 o 
   8  23   2        8.16       25.10     36.00 o 
   0  24   2     1205.13     1552.26     43.16 o 
   1  24   2     2486.47     2450.16     29.26 o 
   2  24   2       39.93      110.06      9.85 o 
   3  24   2     8445.18     8289.55     86.11 o 
   4  24   2      785.40      730.91     19.98 o 
   5  24   2     4539.60     4466.72     59.95 o 
   6  24   2      402.83      391.95     26.03 o 
   7  24   2     1136.88     1110.82     40.73 o 
   8  24   2       37.00        6.28     31.73 o 
   0  25   2      952.78      741.95     29.29 o 
   1  25   2      424.42      495.38     12.82 o 
   2  25   2     1421.14     1198.92     19.88 o 
   3  25   2     1814.87     1910.99     29.01 o 
   4  25   2     1055.79     1086.93     24.15 o 
   5  25   2     1260.09     1277.88     30.05 o 
   6  25   2      186.29      187.32     26.31 o 
   7  25   2      282.11      216.60     30.26 o 
   8  25   2        2.25      -28.37     28.37 o 
   0  26   2     7961.59     7693.67    106.90 o 
   1  26   2       56.33       69.89      8.62 o 
   2  26   2     3570.72     3413.08     38.84 o 
   3  26   2      544.30      572.63     19.11 o 
   4  26   2      231.25      265.92     16.04 o 
   5  26   2      789.47      840.91     28.26 o 
   6  26   2        5.40       11.60     21.16 o 
   7  26   2      330.60      383.45     31.17 o 
   8  26   2        6.75      -30.01     30.01 o 
   0  27   2     7831.97     7494.37    104.51 o 
   1  27   2      744.06      786.14     16.01 o 
   2  27   2     4649.20     4409.22     47.78 o 
   3  27   2     2965.45     3061.77     39.19 o 
   4  27   2      896.40      846.66     22.35 o 
   5  27   2     2253.82     2128.11     38.85 o 
   6  27   2       39.80        6.72     24.68 o 
   7  27   2      814.33      777.22     39.64 o 
   8  27   2        1.48       27.41     32.35 o 
   0  28   2     4169.86     4580.28     68.62 o 
   1  28   2      633.25      635.65     15.01 o 
   2  28   2     3049.13     3159.18     37.12 o 
   3  28   2     1861.93     1785.65     29.58 o 
   4  28   2      982.55     1021.31     24.31 o 
   5  28   2      410.32      498.80     22.82 o 
   6  28   2       60.68       79.30     25.62 o 
   7  28   2        8.11      -28.08     29.65 o 
   8  28   2        7.85      -12.06     31.88 o 
   0  29   2     1539.83     1543.86     31.29 o 
   1  29   2      329.08      340.96     12.10 o 
   2  29   2     1729.81     1653.84     24.41 o 
   3  29   2      990.84      959.38     22.03 o 
   4  29   2     1267.91     1268.01     26.70 o 
   5  29   2      348.64      319.40     21.61 o 
   6  29   2      369.68      340.92     34.27 o 
   7  29   2       45.18       -6.03     27.80 o 
   8  29   2       24.22       33.05     34.63 o 
   0  30   2     3101.30     3148.68     51.23 o 
   1  30   2       11.02        1.89      8.72 o 
   2  30   2     2058.97     2048.77     29.45 o 
   3  30   2        8.45       19.79     12.24 o 
   4  30   2      818.40      880.51     23.15 o 
   5  30   2      192.15      224.51     22.19 o 
   6  30   2      329.65      308.42     29.55 o 
   7  30   2      228.83      259.92     32.45 o 
   8  30   2       94.06       98.53     39.23 o 
   0  31   2     5888.33     5827.07     85.10 o 
   1  31   2       79.00       91.63      9.98 o 
   2  31   2     2884.39     2898.69     37.08 o 
   3  31   2       68.04       83.08     13.24 o 
   4  31   2      200.39      214.03     17.05 o 
   5  31   2       29.24        5.68     19.52 o 
   6  31   2       30.20       60.79     26.09 o 
   7  31   2       51.88       90.72     29.94 o 
   8  31   2       33.66       -0.68     50.14 o 
   0  32   2       95.85      151.35     34.62 o 
   1  32   2       70.93       94.56     10.39 o 
   2  32   2      297.78      386.00     17.38 o 
   3  32   2      277.20      294.28     15.55 o 
   4  32   2      614.29      565.11     22.69 o 
   5  32   2      147.10      204.60     29.26 o 
   6  32   2      354.00      404.39     35.14 o 
   7  32   2       25.20        3.90     28.93 o 
   8  32   2       86.05       53.01     48.05 o 
   0  33   2       55.89       78.43     14.58 o 
   1  33   2      350.65      393.19     13.76 o 
   2  33   2       18.39       40.91     11.05 o 
   3  33   2     1008.79     1029.44     26.43 o 
   4  33   2        4.88       37.24     16.20 o 
   5  33   2      278.07      277.67     23.49 o 
   6  33   2       25.32       48.90     26.64 o 
   7  33   2       12.43       36.50     29.70 o 
   8  33   2       21.23      -24.97     38.71 o 
   0  34   2     2260.17     2236.99     41.79 o 
   1  34   2       11.20       16.42      9.78 o 
   2  34   2      814.98      862.23     20.26 o 
   3  34   2       41.62       79.17     15.38 o 
   4  34   2        3.53       -2.77     16.04 o 
   5  34   2       10.22       35.91     20.95 o 
   6  34   2       33.66      -11.43     26.52 o 
   7  34   2        1.14      -17.45     29.62 o 
   8  34   2        4.26      -37.63     37.63 o 
   0  35   2      721.47      841.19     25.77 o 
   1  35   2       55.01       75.54     10.79 o 
   2  35   2       69.41       83.28     14.56 o 
   3  35   2       95.57      125.25     16.55 o 
   4  35   2      135.26      145.75     18.34 o 
   5  35   2        6.81       -5.10     20.26 o 
   6  35   2       81.96       47.12     27.35 o 
   7  35   2        0.13      -17.02     31.87 o 
   0  36   2       90.89      161.18     17.56 o 
   1  36   2       40.79       47.94     10.78 o 
   2  36   2       24.04       51.37     14.19 o 
   3  36   2      200.00      238.49     18.03 o 
   4  36   2       18.83       22.76     16.83 o 
   5  36   2      119.10      122.74     22.73 o 
   6  36   2       88.83       68.35     28.00 o 
   7  36   2       12.87      -14.29     31.56 o 
   0  37   2     2609.75     2469.78     45.29 o 
   1  37   2      129.26      144.74     13.42 o 
   2  37   2      796.32      815.42     23.81 o 
   3  37   2      281.94      294.87     19.18 o 
   4  37   2       36.21       20.17     17.11 o 
   5  37   2       23.31       35.82     21.56 o 
   6  37   2      222.67      179.25     29.86 o 
   7  37   2        4.81       65.84     33.29 o 
   0  38   2      506.46      606.01     23.72 o 
   1  38   2       32.15       51.59     12.90 o 
   2  38   2      310.60      305.85     17.95 o 
   3  38   2      120.76      183.96     17.91 o 
   4  38   2      179.35      170.95     19.40 o 
   5  38   2       82.58      122.04     23.02 o 
   6  38   2      174.33      122.18     31.04 o 
   7  38   2       34.18       58.94     34.01 o 
   0  39   2     1323.11     1219.69     31.84 o 
   1  39   2      925.96      918.80     22.81 o 
   2  39   2      777.21      749.70     23.62 o 
   3  39   2     2863.43     2668.58     42.42 o 
   4  39   2       65.76       27.98     17.48 o 
   5  39   2      890.30      886.42     33.34 o 
   6  39   2       49.73       97.14     31.40 o 
   7  39   2       37.44       99.79     37.50 o 
   0  40   2      637.24      979.47     36.77 o 
   1  40   2      558.06      620.35     21.31 o 
   2  40   2      352.43      474.09     19.71 o 
   3  40   2     2121.68     2161.37     38.15 o 
   4  40   2       36.18       24.16     21.20 o 
   5  40   2     1136.20     1189.01     37.54 o 
   6  40   2        9.46       75.19     31.23 o 
   7  40   2      219.30      292.59     41.51 o 
   0  41   2     8710.99     7996.99    135.34 o 
   1  41   2       27.40       21.63     13.53 o 
   2  41   2     3952.59     3603.27     48.83 o 
   3  41   2       16.99       91.99     17.43 o 
   4  41   2      158.04      150.06     22.63 o 
   5  41   2       23.64      123.27     23.82 o 
   6  41   2       92.52      100.67     31.90 o 
   7  41   2       21.99       41.33     37.72 o 
   0  42   2     3003.17     3597.28     96.71 o 
   1  42   2        6.12       12.02     14.32 o 
   2  42   2     1258.23     1469.68     30.86 o 
   3  42   2       88.43      158.88     22.16 o 
   4  42   2        6.10       29.73     18.52 o 
   5  42   2      188.82      239.94     27.35 o 
   6  42   2      146.67      185.31     33.84 o 
   7  42   2       89.26       83.30     38.08 o 
   0  43   2     3088.81     3068.07     66.59 o 
   1  43   2      631.50      649.85     25.29 o 
   2  43   2     2381.44     2240.77     36.73 o 
   3  43   2     2510.59     2317.57     40.29 o 
   4  43   2      974.01      999.43     30.77 o 
   5  43   2     1365.06     1346.55     42.75 o 
   6  43   2      158.63      142.04     33.35 o 
   7  43   2      225.83      195.70     41.10 o 
   0  44   2      436.30      800.12     35.71 o 
   1  44   2      471.81      530.23     24.49 o 
   2  44   2      463.76      631.55     23.50 o 
   3  44   2     1401.26     1533.66     35.33 o 
   4  44   2      266.91      305.42     22.69 o 
   5  44   2      367.74      444.29     30.69 o 
   6  44   2       35.46       19.57     30.84 o 
   7  44   2        6.13       89.92     38.91 o 
   0  45   2     7254.38     7126.75    124.84 o 
   1  45   2      126.77      142.32     19.76 o 
   2  45   2     4170.99     3967.60     58.00 o 
   3  45   2      525.58      620.95     25.41 o 
   4  45   2      718.43      739.98     30.97 o 
   5  45   2      312.65      386.48     31.85 o 
   6  45   2       12.28       32.24     31.85 o 
   7  45   2       43.13       85.73     38.56 o 
   0  46   2     8032.49     7985.40    137.47 o 
   1  46   2      413.54      382.80     23.05 o 
   2  46   2     3437.17     3489.69     56.32 o 
   3  46   2     2281.23     2108.88     40.09 o 
   4  46   2       84.34      102.75     21.93 o 
   5  46   2     2177.52     1999.72     54.12 o 
   6  46   2      106.87       77.55     32.72 o 
   7  46   2      732.95      647.88     52.83 o 
   0  47   2     2010.90     2419.66     75.02 o 
   1  47   2       11.70        4.85     18.28 o 
   2  47   2     1284.69     1473.50     37.92 o 
   3  47   2       83.36      192.05     21.69 o 
   4  47   2      346.54      421.13     26.41 o 
   5  47   2       85.53      192.57     28.64 o 
   6  47   2       39.29       -0.78     32.07 o 
   0  48   2      470.76      729.97     36.59 o 
   1  48   2      507.54      471.63     25.08 o 
   2  48   2      708.62      945.49     35.10 o 
   3  48   2     2002.18     1931.91     47.49 o 
   4  48   2      676.53      686.16     30.03 o 
   5  48   2     1092.17     1203.15     42.61 o 
   6  48   2      150.10      123.12     36.93 o 
   0  49   2     2258.13     2315.21     58.62 o 
   1  49   2        4.15       62.76     19.78 o 
   2  49   2     1930.70     2026.28     44.66 o 
   3  49   2       44.97      111.69     23.66 o 
   4  49   2     1011.78     1044.20     34.87 o 
   5  49   2      104.89      130.94     28.04 o 
   6  49   2      249.43      341.19     41.10 o 
   0  50   2     1330.60     1898.35     60.56 o 
   1  50   2       39.11       19.69     19.75 o 
   2  50   2      613.12      965.93     34.82 o 
   3  50   2       73.88       95.39     23.95 o 
   4  50   2       57.39      120.34     24.19 o 
   5  50   2        7.35        0.11     26.68 o 
   6  50   2        2.19        1.84     34.64 o 
   0  51   2     5811.49     5284.05    101.69 o 
   1  51   2       41.03       77.12     21.12 o 
   2  51   2     3419.94     3110.95     57.36 o 
   3  51   2      211.66      247.25     26.27 o 
   4  51   2      637.01      619.37     35.93 o 
   5  51   2      180.85      168.31     30.87 o 
   6  51   2       21.44      -34.88     34.88 o 
   0  52   2      384.55      680.88     59.98 o 
   1  52   2      202.93      237.33     23.03 o 
   2  52   2      265.53      375.33     27.24 o 
   3  52   2      776.44      833.56     35.16 o 
   4  52   2       47.05       32.78     26.73 o 
   5  52   2      439.04      493.43     38.23 o 
   6  52   2        8.08       51.20     36.53 o 
   0  53   2      278.43      398.28     42.86 o 
   1  53   2      236.28      255.86     25.35 o 
   2  53   2      228.43      267.40     41.17 o 
   3  53   2      876.18      872.50     34.38 o 
   4  53   2      108.04      123.03     28.88 o 
   5  53   2      421.01      342.39     36.77 o 
   6  53   2       23.00      -11.82     38.61 o 
   0  54   2     2072.05     2082.33     59.60 o 
   1  54   2       76.15       64.83     23.26 o 
   2  54   2      966.87     1071.79     38.17 o 
   3  54   2      223.12      187.73     25.85 o 
   4  54   2       56.95       34.63     27.89 o 
   5  54   2       41.63       71.21     31.90 o 
   6  54   2        8.74      -41.71     41.71 o 
   0  55   2      460.89      663.58     52.25 o 
   1  55   2        6.47      -12.57     22.63 o 
   2  55   2      165.37      267.02     27.20 o 
   3  55   2       74.61       24.38     24.04 o 
   4  55   2        1.64        0.66     27.46 o 
   5  55   2      108.83       60.04     32.26 o 
   0  56   2       23.32      125.71     39.97 o 
   1  56   2       10.63        4.21     23.43 o 
   2  56   2      104.49      140.77     25.66 o 
   3  56   2       37.71       58.23     26.23 o 
   4  56   2      242.45      176.71     30.72 o 
   5  56   2       16.22       -3.51     36.48 o 
   0  57   2      252.99      250.10     44.78 o 
   1  57   2      100.78      119.69     25.15 o 
   2  57   2       68.42       51.29     25.30 o 
   3  57   2      306.60      332.23     30.54 o 
   4  57   2        2.89       16.94     28.25 o 
   5  57   2       81.49      102.70     39.23 o 
   0  58   2      455.62      421.73     71.44 o 
   1  58   2        1.68        3.48     25.08 o 
   2  58   2      276.35      267.14     32.54 o 
   3  58   2        8.33       11.12     26.20 o 
   4  58   2       80.01       95.20     30.41 o 
   5  58   2        9.82       23.07     37.96 o 
   0  59   2       50.33       92.68     44.17 o 
   1  59   2       29.66       30.85     26.59 o 
   2  59   2        9.26       15.41     27.17 o 
   3  59   2       55.14       94.24     28.11 o 
   4  59   2        1.68        2.51     29.16 o 
   5  59   2        0.01       29.04     38.42 o 
   0  60   2      130.87      266.26     45.21 o 
   1  60   2       14.05       16.05     27.17 o 
   2  60   2       31.92       93.77     28.79 o 
   3  60   2       69.35       57.17     27.91 o 
   4  60   2       17.40       23.66     29.91 o 
   5  60   2       59.67       -5.52     43.02 o 
   0  61   2     2240.04     2039.65    106.57 o 
   1  61   2       13.62      -15.14     26.54 o 
   2  61   2      955.86      901.59     41.99 o 
   3  61   2       22.75      -23.67     28.68 o 
   4  61   2       17.42       48.69     28.84 o 
   0  62   2       49.47      154.51     44.47 o 
   1  62   2       24.73       34.23     30.56 o 
   2  62   2       12.76       68.89     28.58 o 
   3  62   2      123.59      143.91     31.38 o 
   4  62   2        1.00       12.64     30.81 o 
   0  63   2      742.91      723.65     58.65 o 
   1  63   2      202.87      224.04     34.10 o 
   2  63   2      495.90      487.04     36.42 o 
   3  63   2      607.20      605.05     39.30 o 
   4  63   2      111.01       64.73     31.84 o 
   0  64   2       74.78      339.85     50.51 o 
   1  64   2      215.85      292.57     34.94 o 
   2  64   2       81.58      195.88     32.08 o 
   3  64   2      793.52      701.33     41.16 o 
   4  64   2       65.73       51.80     36.35 o 
   0  65   2     1935.83     1998.54     88.50 o 
   1  65   2        0.83       13.68     31.70 o 
   2  65   2      995.79     1036.42     45.10 o 
   3  65   2        3.46       53.03     42.24 o 
   4  65   2       96.36      -74.39     90.84 o 
   0  66   2      659.48      824.28     63.52 o 
   1  66   2        5.06      -20.71     30.35 o 
   2  66   2      324.19      357.99     35.73 o 
   3  66   2       36.71       72.72     32.16 o 
   0  67   2      244.91      238.16     50.01 o 
   1  67   2       50.36       60.64     46.72 o 
   2  67   2      227.43      173.65     33.07 o 
   3  67   2      195.46      221.87     35.14 o 
   0  68   2       26.82      111.48     48.06 o 
   1  68   2      163.72      176.21     34.88 o 
   2  68   2        5.25       17.41     30.71 o 
   3  68   2      681.85      561.84     41.09 o 
   0  69   2      387.56      429.73     56.63 o 
   1  69   2       44.72       44.63     33.83 o 
   2  69   2      211.88      177.49     37.11 o 
   0  70   2     1337.20     1317.64     86.31 o 
   1  70   2        0.88      -32.83     32.83 o 
   2  70   2      637.24      611.05     44.62 o 
   0  71   2      848.25     1070.44     72.69 o 
   1  71   2       33.91       30.57     35.11 o 
   0  72   2      202.62      272.90     61.01 o 
   1   1   3     1903.80     2399.33     28.30 o 
   2   1   3      465.17      484.88     13.08 o 
   3   1   3      814.44      948.49     18.90 o 
   4   1   3       90.71      114.22     13.60 o 
   5   1   3       59.43       24.09     16.80 o 
   6   1   3       43.06       45.35     20.62 o 
   7   1   3       19.31       14.09     23.97 o 
   8   1   3       98.82      158.09     29.28 o 
   1   2   3     2340.24     2596.51     30.02 o 
   2   2   3      432.85      413.48     12.28 o 
   3   2   3      679.60      787.03     17.47 o 
   4   2   3       38.30       53.20     12.77 o 
   5   2   3       10.53        4.31     16.76 o 
   6   2   3      106.05      104.35     23.27 o 
   7   2   3       34.83       20.52     25.07 o 
   8   2   3      142.49      109.93     30.13 o 
   1   3   3    13124.83    13383.17    121.85 o 
   2   3   3      565.25      519.41     14.51 o 
   3   3   3      988.12     1024.24     19.30 o 
   4   3   3      296.41      267.40     16.63 o 
   5   3   3      251.51      239.25     20.00 o 
   6   3   3        3.50      -14.51     21.25 o 
   7   3   3      221.86      211.02     28.26 o 
   8   3   3       30.47       20.37     29.06 o 
   1   4   3     1063.88      996.97     22.20 o 
   2   4   3      472.00      467.79     12.93 o 
   3   4   3      491.95      471.73     14.24 o 
   4   4   3       71.71       89.28     14.39 o 
   5   4   3      108.78       92.62     17.94 o 
   6   4   3       71.28       57.60     22.61 o 
   7   4   3       14.98       51.15     25.38 o 
   8   4   3      122.11       53.95     29.08 o 
   1   5   3     3235.85     3326.94     36.41 o 
   2   5   3     1134.59     1015.00     17.96 o 
   3   5   3      199.04      307.05     15.61 o 
   4   5   3     1191.08     1264.89     27.68 o 
   5   5   3       26.20       24.62     15.79 o 
   6   5   3      175.24      226.28     25.33 o 
   7   5   3       13.92       15.99     25.21 o 
   8   5   3       17.44       29.28     28.72 o 
   1   6   3    19796.41    19739.57    181.96 o 
   2   6   3      234.70      249.39     10.47 o 
   3   6   3     3442.16     3448.02     39.72 o 
   4   6   3      238.42      264.36     16.90 o 
   5   6   3        4.48      -10.67     15.56 o 
   6   6   3       24.95       43.67     22.35 o 
   7   6   3      183.08      168.35     27.58 o 
   8   6   3        0.18      -27.90     27.90 o 
   1   7   3     2000.95     2259.42     36.89 o 
   2   7   3     2324.29     2394.87     32.53 o 
   3   7   3      103.09      138.09     10.55 o 
   4   7   3     2810.06     2756.75     40.89 o 
   5   7   3      109.07      109.81     17.09 o 
   6   7   3     1138.35     1106.37     36.78 o 
   7   7   3       87.77       97.90     26.59 o 
   8   7   3      270.37      217.87     31.69 o 
   1   8   3     7601.14     7069.20     72.34 o 
   2   8   3      366.95      386.84     12.14 o 
   3   8   3     2976.77     2845.62     34.25 o 
   4   8   3      116.29      198.47     16.10 o 
   5   8   3      124.77      122.84     20.43 o 
   6   8   3        0.99       49.85     22.95 o 
   7   8   3      143.47      123.40     26.87 o 
   8   8   3       13.47       34.44     29.24 o 
   1   9   3      362.23      466.06     12.94 o 
   2   9   3      472.98      546.03     13.57 o 
   3   9   3        4.40       24.51     10.51 o 
   4   9   3     1196.01     1261.46     33.54 o 
   5   9   3      185.56      155.37     17.52 o 
   6   9   3      831.40      854.93     39.13 o 
   7   9   3      145.29       91.80     26.57 o 
   8   9   3      240.05      203.78     32.06 o 
   1  10   3    13151.01    12714.06    124.21 o 
   2  10   3     1068.24     1111.30     20.27 o 
   3  10   3     3428.19     3303.36     40.61 o 
   4  10   3      412.41      441.56     19.97 o 
   5  10   3      177.87      189.57     17.98 o 
   6  10   3        1.28       48.20     24.89 o 
   7  10   3        8.76       33.57     25.53 o 
   8  10   3        8.11       32.38     30.90 o 
   1  11   3       21.24       50.81     13.93 o 
   2  11   3     2203.51     2177.81     28.97 o 
   3  11   3       60.74       75.78     11.54 o 
   4  11   3     2623.17     2587.09     37.78 o 
   5  11   3      123.33      115.16     17.28 o 
   6  11   3      962.67      961.48     32.93 o 
   7  11   3       57.49       57.30     25.82 o 
   8  11   3      175.63      143.26     33.05 o 
   1  12   3    12833.66    12662.64    123.90 o 
   2  12   3      732.57      744.51     20.12 o 
   3  12   3     6032.11     5995.24     65.13 o 
   4  12   3      210.22      322.21     16.84 o 
   5  12   3     1235.85     1233.50     30.68 o 
   6  12   3        0.39       41.31     21.20 o 
   7  12   3      117.17       94.42     26.68 o 
   8  12   3        0.05       19.94     31.38 o 
   1  13   3       22.12       57.60     16.38 o 
   2  13   3     2482.50     2483.01     31.98 o 
   3  13   3        8.69      103.12     11.86 o 
   4  13   3     3058.05     3009.21     41.85 o 
   5  13   3        0.10       53.46     16.26 o 
   6  13   3     1194.24     1241.85     41.15 o 
   7  13   3        3.27       28.53     26.93 o 
   8  13   3      222.32      223.20     34.97 o 
   1  14   3    16915.76    16719.82    161.33 o 
   2  14   3     2177.37     2143.31     29.13 o 
   3  14   3     6471.38     6262.10     67.72 o 
   4  14   3     1398.72     1379.21     30.77 o 
   5  14   3     1388.34     1419.00     31.52 o 
   6  14   3      175.88      219.07     22.29 o 
   7  14   3      292.88      237.36     29.29 o 
   8  14   3        5.05       51.69     30.84 o 
   1  15   3       49.49       71.83     12.22 o 
   2  15   3     2691.80     2732.35     34.32 o 
   3  15   3       22.73       88.57     12.12 o 
   4  15   3     3640.07     3589.48     47.45 o 
   5  15   3       16.96       89.41     16.26 o 
   6  15   3     1252.40     1270.52     35.54 o 
   7  15   3       11.00       27.40     26.48 o 
   8  15   3      100.28      121.84     32.80 o 
   1  16   3     6229.56     6185.84     64.91 o 
   2  16   3      391.13      387.65     13.57 o 
   3  16   3     4530.25     4254.64     49.80 o 
   4  16   3      259.30      365.89     17.84 o 
   5  16   3     1422.88     1359.43     38.59 o 
   6  16   3       24.08       47.48     20.87 o 
   7  16   3      129.23       61.48     28.16 o 
   8  16   3        0.18       10.79     31.01 o 
   1  17   3     3216.26     3619.75     41.55 o 
   2  17   3     1617.62     1616.60     24.82 o 
   3  17   3      118.78      183.51     13.37 o 
   4  17   3     1526.76     1562.85     30.39 o 
   5  17   3      451.20      531.50     23.19 o 
   6  17   3      258.25      258.65     23.35 o 
   7  17   3      319.50      320.44     32.55 o 
   8  17   3        2.73      -13.47     30.83 o 
   1  18   3     8211.55     8311.24     84.60 o 
   2  18   3     1244.43     1248.02     22.25 o 
   3  18   3     1176.70     1281.14     24.68 o 
   4  18   3     1060.99     1065.40     25.75 o 
   5  18   3       69.12       91.75     20.46 o 
   6  18   3      209.73      184.46     22.69 o 
   7  18   3      205.74      198.86     30.56 o 
   8  18   3       15.84       28.16     31.82 o 
   1  19   3      653.41      708.85     16.34 o 
   2  19   3     2189.67     2269.11     29.61 o 
   3  19   3       43.61       37.46     12.07 o 
   4  19   3     2831.17     2858.18     41.30 o 
   5  19   3      242.98      201.04     19.36 o 
   6  19   3     1124.79     1170.00     34.85 o 
   7  19   3       58.33       64.11     29.06 o 
   8  19   3      177.73      109.59     35.05 o 
   1  20   3     1112.95     1111.85     20.31 o 
   2  20   3     1302.40     1332.26     23.22 o 
   3  20   3      289.20      315.11     15.33 o 
   4  20   3      970.02     1104.63     26.51 o 
   5  20   3        9.70        7.43     17.46 o 
   6  20   3      166.34      251.68     24.88 o 
   7  20   3        6.76       24.64     27.75 o 
   8  20   3       11.37        7.64     33.65 o 
   1  21   3     3389.39     3347.48     39.80 o 
   2  21   3     1227.02     1304.48     23.43 o 
   3  21   3      547.76      617.46     18.83 o 
   4  21   3     1343.88     1442.59     32.57 o 
   5  21   3       14.24       22.52     17.59 o 
   6  21   3      442.24      432.79     38.99 o 
   7  21   3        0.80      -10.06     27.71 o 
   8  21   3       67.73       76.46     37.16 o 
   1  22   3      345.05      348.60     12.95 o 
   2  22   3      931.19     1000.58     23.43 o 
   3  22   3      168.81      155.71     13.75 o 
   4  22   3      737.30      883.48     24.46 o 
   5  22   3       36.89       45.91     17.92 o 
   6  22   3      113.92      163.10     24.27 o 
   7  22   3        3.05      -26.68     26.68 o 
   8  22   3        2.73       30.78     36.72 o 
   1  23   3      576.78      651.94     14.95 o 
   2  23   3     7449.38     7201.30     75.99 o 
   3  23   3       24.82       32.63     12.56 o 
   4  23   3     7222.51     7025.02     80.36 o 
   5  23   3       19.21       37.26     18.50 o 
   6  23   3     1800.36     1737.70     48.17 o 
   7  23   3        1.14      -23.61     27.49 o 
   8  23   3      138.11      133.57     38.72 o 
   1  24   3       34.63       55.30      8.97 o 
   2  24   3      621.32      673.68     18.21 o 
   3  24   3       68.41       74.16     13.15 o 
   4  24   3      662.85      754.90     23.34 o 
   5  24   3       34.36       36.61     19.26 o 
   6  24   3      245.18      278.90     26.06 o 
   7  24   3        1.17      -19.28     30.52 o 
   8  24   3       53.70       79.84     37.37 o 
   1  25   3     1300.98     1224.90     20.73 o 
   2  25   3      240.45      243.08     13.57 o 
   3  25   3      233.26      231.84     15.19 o 
   4  25   3      497.09      524.65     22.15 o 
   5  25   3       19.68       22.68     19.43 o 
   6  25   3      201.64      164.06     24.92 o 
   7  25   3        5.57       30.10     30.96 o 
   8  25   3        6.59       49.73     37.50 o 
   1  26   3     2092.89     1920.13     26.34 o 
   2  26   3     1092.59     1198.28     25.17 o 
   3  26   3      666.98      700.98     28.96 o 
   4  26   3      866.38      922.04     26.92 o 
   5  26   3       23.95       23.81     18.48 o 
   6  26   3      147.91      125.03     26.44 o 
   7  26   3        5.67       39.07     30.72 o 
   8  26   3        8.03      -15.05     33.24 o 
   1  27   3      261.48      390.27     13.26 o 
   2  27   3      172.88      174.84     14.44 o 
   3  27   3      156.67      210.34     15.71 o 
   4  27   3       71.32       83.60     16.93 o 
   5  27   3      494.87      591.49     31.82 o 
   6  27   3        7.20       -1.81     22.60 o 
   7  27   3      128.56      160.07     33.01 o 
   8  27   3       13.15       10.39     42.99 o 
   1  28   3     8319.18     7974.61     83.29 o 
   2  28   3      473.67      514.81     22.54 o 
   3  28   3     3549.44     3355.43     44.14 o 
   4  28   3      404.65      474.12     25.24 o 
   5  28   3      608.07      596.25     26.86 o 
   6  28   3       80.18      138.79     27.74 o 
   7  28   3       25.54       19.23     31.47 o 
   1  29   3     1327.91     1683.19     28.53 o 
   2  29   3      507.97      504.48     18.67 o 
   3  29   3        0.38       88.14     14.78 o 
   4  29   3      977.45      993.09     27.23 o 
   5  29   3      316.55      315.51     26.66 o 
   6  29   3      555.37      609.09     35.40 o 
   7  29   3       96.15      105.81     33.30 o 
   1  30   3     5988.13     5699.14     65.59 o 
   2  30   3      411.92      436.99     18.01 o 
   3  30   3     1522.86     1517.28     29.51 o 
   4  30   3      371.76      429.81     21.77 o 
   5  30   3       78.20       78.88     23.59 o 
   6  30   3       42.29        9.55     26.72 o 
   7  30   3        0.36      -30.10     31.07 o 
   1  31   3      451.14      641.78     21.14 o 
   2  31   3      506.73      483.27     18.77 o 
   3  31   3       65.70       86.91     15.08 o 
   4  31   3      634.83      631.26     25.70 o 
   5  31   3        0.15       21.44     22.59 o 
   6  31   3      291.92      285.90     40.10 o 
   7  31   3        1.19      -10.90     31.83 o 
   1  32   3     2564.43     2374.26     35.21 o 
   2  32   3      243.13      245.14     16.23 o 
   3  32   3     1023.64      962.13     24.79 o 
   4  32   3      159.95      193.13     21.66 o 
   5  32   3       48.60       47.16     23.23 o 
   6  32   3        9.14       32.73     27.13 o 
   7  32   3       37.24       59.31     33.10 o 
   1  33   3        8.63      111.07     15.48 o 
   2  33   3      150.08      177.63     15.91 o 
   3  33   3        6.18       31.18     15.15 o 
   4  33   3      425.72      485.70     25.97 o 
   5  33   3       49.84       28.58     23.22 o 
   6  33   3      342.78      308.30     31.81 o 
   7  33   3       34.20       14.26     32.86 o 
   1  34   3     7434.84     6901.41     78.01 o 
   2  34   3      419.78      473.06     19.28 o 
   3  34   3     1807.37     1715.34     37.18 o 
   4  34   3      141.53      164.83     21.68 o 
   5  34   3       16.80        1.05     22.94 o 
   6  34   3        1.62       48.10     27.84 o 
   7  34   3      101.02      111.51     35.25 o 
   1  35   3      216.07      485.95     27.82 o 
   2  35   3     2023.86     2027.49     33.45 o 
   3  35   3       27.04       90.21     23.24 o 
   4  35   3     2302.04     2233.15     45.94 o 
   5  35   3        7.10       34.87     23.86 o 
   6  35   3      611.48      568.29     36.54 o 
   7  35   3       13.72        9.74     32.94 o 
   1  36   3     6635.31     6231.40     72.13 o 
   2  36   3      375.77      393.15     21.18 o 
   3  36   3     2384.70     2340.03     42.47 o 
   4  36   3      120.00      224.96     23.07 o 
   5  36   3      153.75      153.07     26.00 o 
   6  36   3       11.63       97.48     29.42 o 
   7  36   3       26.57       -0.48     33.41 o 
   1  37   3      299.17      577.22     33.70 o 
   2  37   3     1273.41     1320.51     32.63 o 
   3  37   3       26.84      121.78     18.85 o 
   4  37   3     1515.60     1602.56     48.54 o 
   5  37   3       46.57       82.78     25.22 o 
   6  37   3      441.19      437.24     43.17 o 
   7  37   3       53.84       41.40     34.28 o 
   1  38   3     6833.47     6608.46     83.34 o 
   2  38   3      502.68      591.45     24.10 o 
   3  38   3     1890.19     1917.19     38.18 o 
   4  38   3      323.48      367.32     25.74 o 
   5  38   3      118.92      110.71     26.10 o 
   6  38   3       15.83       31.93     29.08 o 
   7  38   3        2.39        3.94     44.67 o 
   1  39   3      111.31      260.18     23.40 o 
   2  39   3      506.84      628.07     25.04 o 
   3  39   3       75.67      146.12     19.93 o 
   4  39   3      693.45      722.04     30.31 o 
   5  39   3       19.83        3.65     24.85 o 
   6  39   3      186.63      149.52     31.16 o 
   7  39   3        1.95      -14.82     34.08 o 
   1  40   3      500.39      650.95     26.52 o 
   2  40   3        5.17        2.45     18.57 o 
   3  40   3      820.71      831.32     31.59 o 
   4  40   3       71.73       52.69     22.06 o 
   5  40   3      596.88      558.40     40.34 o 
   6  40   3       74.00       32.15     30.05 o 
   7  40   3      163.15      154.77     37.72 o 
   1  41   3     2096.00     2095.07     41.09 o 
   2  41   3      303.18      291.63     22.69 o 
   3  41   3      278.45      358.56     23.25 o 
   4  41   3      460.15      492.07     28.41 o 
   5  41   3       16.97       77.91     26.45 o 
   6  41   3      226.65      250.70     33.73 o 
   7  41   3       38.97       -5.61     35.17 o 
   1  42   3     3611.59     3532.95     65.62 o 
   2  42   3      492.69      543.05     26.65 o 
   3  42   3     1067.02     1053.02     37.21 o 
   4  42   3      328.79      398.43     27.39 o 
   5  42   3       57.77       56.97     26.35 o 
   6  42   3        3.22       37.50     30.15 o 
   1  43   3      323.46      403.22     25.04 o 
   2  43   3       20.63       23.49     19.28 o 
   3  43   3        7.13       27.28     21.14 o 
   4  43   3      108.06      165.35     24.53 o 
   5  43   3      143.43      184.05     28.24 o 
   6  43   3      182.85      159.99     34.75 o 
   1  44   3      184.51      186.32     24.00 o 
   2  44   3       57.94       71.52     20.67 o 
   3  44   3      174.76      195.70     24.10 o 
   4  44   3        6.42       44.23     23.19 o 
   5  44   3       86.94      100.20     27.32 o 
   6  44   3       26.39       49.02     32.67 o 
   1  45   3        6.68       61.68     22.72 o 
   2  45   3      149.68      198.16     23.94 o 
   3  45   3       38.37       32.24     22.17 o 
   4  45   3      111.61      122.94     24.72 o 
   5  45   3        7.73        0.65     26.27 o 
   6  45   3        8.73       -6.03     32.86 o 
   1  46   3       26.79       -9.08     21.93 o 
   2  46   3      176.48      138.96     26.92 o 
   3  46   3        6.01       -6.02     21.58 o 
   4  46   3      236.04      181.89     26.34 o 
   5  46   3       85.14       68.39     30.07 o 
   6  46   3      112.24       89.63     38.27 o 
   1  47   3        1.81      -19.75     22.16 o 
   2  47   3      172.83      207.91     27.00 o 
   3  47   3       56.65       77.25     26.87 o 
   4  47   3       53.58       60.26     24.88 o 
   5  47   3       65.76       43.24     29.77 o 
   6  47   3       11.53       36.61     37.37 o 
   1  48   3      118.25      250.69     26.82 o 
   2  48   3        4.48       16.74     26.21 o 
   3  48   3        3.26       10.11     23.41 o 
   4  48   3       34.63       38.67     25.83 o 
   5  48   3       12.81       -5.28     31.57 o 
   6  48   3       49.23       34.65     36.39 o 
   1  49   3     2862.13     2464.94     54.65 o 
   2  49   3      107.76      113.32     25.76 o 
   3  49   3      554.98      504.59     33.40 o 
   4  49   3      263.01      250.37     31.12 o 
   5  49   3        0.12      -21.41     28.72 o 
   6  49   3      147.57      136.74     39.50 o 
   1  50   3      862.36      918.79     37.86 o 
   2  50   3       58.64      105.46     25.93 o 
   3  50   3      271.15      240.35     29.76 o 
   4  50   3       15.90      106.68     29.07 o 
   5  50   3        6.72      -22.01     29.96 o 
   6  50   3       10.30       -8.98     38.81 o 
   1  51   3      138.98      257.75     31.21 o 
   2  51   3      548.93      438.12     32.72 o 
   3  51   3        0.62       41.62     27.21 o 
   4  51   3      754.63      755.58     42.17 o 
   5  51   3       11.37       60.52     33.39 o 
   1  52   3      896.04      894.30     41.89 o 
   2  52   3      182.44      176.94     28.56 o 
   3  52   3      334.04      281.45     31.28 o 
   4  52   3      185.04      163.31     33.09 o 
   5  52   3       25.66      -28.36     34.76 o 
   1  53   3      934.45      839.75     41.24 o 
   2  53   3      172.17      171.90     29.30 o 
   3  53   3       74.95      147.88     29.47 o 
   4  53   3      290.08      285.79     35.13 o 
   5  53   3       42.45       19.99     33.06 o 
   1  54   3     1897.83     1904.94     58.32 o 
   2  54   3       20.35       52.35     27.48 o 
   3  54   3      803.64      863.28     46.16 o 
   4  54   3        6.54       19.27     31.21 o 
   5  54   3      205.59      180.87     35.74 o 
   1  55   3      169.82      333.68     33.97 o 
   2  55   3      728.57      766.46     38.72 o 
   3  55   3        1.20       56.59     28.88 o 
   4  55   3      777.20      858.17     46.47 o 
   5  55   3       46.13       71.04     34.77 o 
   1  56   3     1859.07     1531.94     53.59 o 
   2  56   3       66.74       53.12     28.43 o 
   3  56   3     1065.32      937.34     43.12 o 
   4  56   3       28.19       49.24     32.70 o 
   5  56   3      313.35      336.77     43.31 o 
   1  57   3       24.35      219.54     32.82 o 
   2  57   3       96.83      144.63     29.90 o 
   3  57   3        1.12       65.13     30.01 o 
   4  57   3      216.78      303.06     36.90 o 
   1  58   3     1811.17     1772.88     57.95 o 
   2  58   3      311.70      214.43     34.49 o 
   3  58   3      539.73      566.10     38.28 o 
   4  58   3      227.21      298.92     38.12 o 
   1  59   3       90.02      313.08     35.93 o 
   2  59   3      478.32      454.66     38.48 o 
   3  59   3        2.80       19.86     30.39 o 
   4  59   3      578.87      703.89     49.51 o 
   1  60   3     1243.85     1209.21     50.83 o 
   2  60   3      121.70      198.17     35.58 o 
   3  60   3      395.54      332.74     35.62 o 
   4  60   3       71.35       86.82     38.09 o 
   1  61   3      257.93      488.45     39.98 o 
   2  61   3       88.96      131.78     33.46 o 
   3  61   3       88.64      156.30     32.73 o 
   4  61   3      128.63       81.09     36.13 o 
   1  62   3     1839.04     1621.26     58.03 o 
   2  62   3      226.58      243.14     37.08 o 
   3  62   3      290.90      303.49     40.05 o 
   1  63   3        4.22      120.69     34.24 o 
   2  63   3       35.46      106.98     34.55 o 
   3  63   3       23.15       49.49     32.29 o 
   1  64   3      134.47      176.67     35.68 o 
   2  64   3       15.17        7.97     33.72 o 
   3  64   3      185.77      173.23     37.46 o 
   1  65   3      428.33      522.19     45.81 o 
   2  65   3        4.73       55.65     35.32 o 
   3  65   3       88.99      124.69     36.88 o 
   1  66   3      204.11      200.75     37.27 o 
   2  66   3      236.03      267.69     38.47 o 
   1  67   3       20.81       23.88     34.45 o 
   2  67   3      124.15      152.12     37.84 o 
   1  68   3        3.56      -28.62     34.07 o 
   1  69   3      361.32      403.35     59.02 o 
   0   0   4      898.95      847.32     55.34 o 
   1   0   4      285.21      346.14     23.79 o 
   2   0   4      900.95      895.68     27.46 o 
   3   0   4     1283.50     1413.95     35.44 o 
   4   0   4      590.08      640.82     35.10 o 
   5   0   4      771.50      859.60     41.67 o 
   6   0   4      181.64      147.35     40.34 o 
   7   0   4       75.02       98.17     45.12 o 
   8   0   4       21.48      -36.81     47.71 o 
   0   1   4     4037.95     3547.76     56.86 o 
   1   1   4        5.35       10.51      9.29 o 
   2   1   4     1927.97     1677.96     25.71 o 
   3   1   4       51.27      109.74     12.77 o 
   4   1   4       94.88       77.47     19.19 o 
   5   1   4       80.58      186.31     22.46 o 
   6   1   4       33.28       73.84     24.34 o 
   7   1   4       36.95       51.69     31.84 o 
   8   1   4       11.69       20.15     34.54 o 
   0   2   4      308.36      321.74     17.28 o 
   1   2   4     1197.09     1211.25     21.11 o 
   2   2   4      137.84      155.49     15.41 o 
   3   2   4     3862.02     3783.95     46.77 o 
   4   2   4        3.37       24.66     16.90 o 
   5   2   4     1478.51     1522.63     39.25 o 
   6   2   4        7.90      -11.55     22.93 o 
   7   2   4      153.92      129.61     32.75 o 
   8   2   4        1.35        7.38     34.48 o 
   0   3   4     4174.11     4513.25     68.85 o 
   1   3   4       27.37        9.67      9.22 o 
   2   3   4     3533.94     3583.62     41.92 o 
   3   3   4      125.50      151.23     16.15 o 
   4   3   4     1528.69     1500.31     36.35 o 
   5   3   4      145.98      210.32     22.54 o 
   6   3   4      162.63      109.87     24.01 o 
   7   3   4      123.57      176.61     33.87 o 
   8   3   4        5.07      -25.25     33.63 o 
   0   4   4      935.32      958.88     26.15 o 
   1   4   4       62.59       48.24      9.60 o 
   2   4   4      479.17      545.25     17.11 o 
   3   4   4       21.69       12.69     13.88 o 
   4   4   4       46.23       89.46     18.86 o 
   5   4   4      172.35      114.92     21.60 o 
   6   4   4        4.31       21.68     22.02 o 
   7   4   4      187.24      187.60     33.85 o 
   8   4   4        8.60        5.23     34.17 o 
   0   5   4     7213.21     7056.51    100.71 o 
   1   5   4      250.74      291.52     13.38 o 
   2   5   4     3329.85     3290.59     41.20 o 
   3   5   4      791.44      921.78     23.62 o 
   4   5   4      170.90      187.27     20.81 o 
   5   5   4      208.31      228.99     24.61 o 
   6   5   4       51.13       53.36     23.01 o 
   7   5   4        2.72       -9.72     31.06 o 
   8   5   4       36.07       39.63     35.59 o 
   0   6   4     1298.74     1473.38     36.79 o 
   1   6   4      991.14     1037.49     20.09 o 
   2   6   4      889.03      981.60     21.61 o 
   3   6   4     3011.75     2915.77     41.10 o 
   4   6   4      445.12      492.45     24.44 o 
   5   6   4     1039.83     1047.34     33.60 o 
   6   6   4      186.01      187.79     24.79 o 
   7   6   4       77.56       34.60     29.60 o 
   8   6   4       30.10       12.17     35.14 o 
   0   7   4     2456.33     2649.56     51.47 o 
   1   7   4       23.67       29.66     10.73 o 
   2   7   4     1834.38     1781.08     27.26 o 
   3   7   4      160.55      247.19     17.73 o 
   4   7   4      850.26      799.36     33.11 o 
   5   7   4      122.82      161.69     22.14 o 
   6   7   4      198.38      168.64     24.44 o 
   7   7   4        5.79       11.09     28.84 o 
   8   7   4       11.00        8.73     35.07 o 
   0   8   4      138.93      177.23     18.52 o 
   1   8   4       14.46        2.96     10.40 o 
   2   8   4      136.56      181.06     12.97 o 
   3   8   4       17.31       15.47     13.65 o 
   4   8   4       77.30      107.50     18.03 o 
   5   8   4       33.90       35.82     20.49 o 
   6   8   4       17.14        2.17     21.57 o 
   7   8   4      133.48      181.66     45.18 o 
   8   8   4        2.52      -33.53     33.53 o 
   0   9   4     3859.25     3833.38     69.98 o 
   1   9   4       11.01       11.36     10.36 o 
   2   9   4     1686.42     1654.50     28.81 o 
   3   9   4       60.22       47.62     13.79 o 
   4   9   4      160.84      170.46     19.21 o 
   5   9   4       52.54       30.47     20.74 o 
   6   9   4       13.24       -4.78     23.34 o 
   7   9   4        8.60        1.29     29.05 o 
   8   9   4        4.56       -3.36     34.27 o 
   0  10   4      114.28      103.99     19.09 o 
   1  10   4        5.98       17.77     11.33 o 
   2  10   4       14.58       33.53     12.96 o 
   3  10   4        2.43      -11.27     13.36 o 
   4  10   4       45.34       32.45     17.29 o 
   5  10   4       17.64      -12.30     19.69 o 
   6  10   4       90.28      105.12     23.05 o 
   7  10   4       43.73       64.75     29.77 o 
   8  10   4       36.49       60.43     35.62 o 
   0  11   4     1160.75     1187.09     34.83 o 
   1  11   4        0.38       10.90     11.33 o 
   2  11   4      116.35      116.08     13.83 o 
   3  11   4        0.34        4.56     13.83 o 
   4  11   4      226.81      237.15     19.94 o 
   5  11   4        0.67      -18.97     19.89 o 
   6  11   4      161.83      164.28     23.72 o 
   7  11   4        3.74      -31.79     31.79 o 
   8  11   4       13.07       24.79     35.09 o 
   0  12   4       38.50       41.49     16.66 o 
   1  12   4       20.14       17.93     11.58 o 
   2  12   4       36.83       15.56     12.95 o 
   3  12   4       71.19       58.17     14.34 o 
   4  12   4       51.49       55.20     17.53 o 
   5  12   4       53.59       45.80     21.01 o 
   6  12   4       66.27       60.16     24.32 o 
   7  12   4       23.39       36.51     29.53 o 
   8  12   4       42.35       12.82     33.21 o 
   0  13   4     1919.20     1876.58     42.04 o 
   1  13   4      174.86      146.97     13.35 o 
   2  13   4      449.22      473.14     18.05 o 
   3  13   4      697.68      770.08     23.90 o 
   4  13   4       41.16       37.76     17.53 o 
   5  13   4      254.08      276.32     24.07 o 
   6  13   4       54.25       13.96     23.19 o 
   7  13   4        1.19       47.70     31.92 o 
   8  13   4        0.01        3.58     32.97 o 
   0  14   4      480.30      425.12     23.12 o 
   1  14   4        1.27       -0.75     11.59 o 
   2  14   4      275.95      296.48     16.04 o 
   3  14   4        2.31        5.84     14.13 o 
   4  14   4       72.90       84.08     17.57 o 
   5  14   4        9.07       -4.35     20.59 o 
   6  14   4       10.34       15.47     23.18 o 
   7  14   4       18.87       49.30     29.44 o 
   0  15   4     2668.29     2683.46     52.92 o 
   1  15   4      106.36       98.14     12.87 o 
   2  15   4     1173.54     1153.84     29.28 o 
   3  15   4      373.56      351.78     18.37 o 
   4  15   4       85.07       67.48     18.02 o 
   5  15   4      145.51      130.38     21.17 o 
   6  15   4        0.18      -12.60     24.13 o 
   7  15   4       12.13       26.05     29.58 o 
   0  16   4      687.90      679.61     27.88 o 
   1  16   4      130.81      137.06     13.35 o 
   2  16   4      348.75      376.75     18.63 o 
   3  16   4      380.81      394.32     18.78 o 
   4  16   4       11.67       45.09     17.94 o 
   5  16   4       68.46       44.44     19.92 o 
   6  16   4       48.42       19.41     23.36 o 
   7  16   4       14.93        9.95     29.52 o 
   0  17   4       78.99       96.30     18.85 o 
   1  17   4       37.52       44.23     13.82 o 
   2  17   4      151.55      142.54     16.02 o 
   3  17   4       68.31      129.34     15.81 o 
   4  17   4      239.79      233.24     19.51 o 
   5  17   4        2.63       47.71     19.97 o 
   6  17   4      129.26      136.96     24.84 o 
   7  17   4       56.71       69.82     30.56 o 
   0  18   4       11.40      120.47     24.21 o 
   1  18   4     1226.69     1269.37     31.12 o 
   2  18   4       13.04      111.41     15.66 o 
   3  18   4     4054.21     3940.45     51.78 o 
   4  18   4       43.28       43.75     17.55 o 
   5  18   4     1619.41     1625.76     39.39 o 
   6  18   4       28.85       15.32     22.91 o 
   7  18   4      185.03      136.10     31.68 o 
   0  19   4    18535.45    17582.18    252.57 o 
   1  19   4      107.33      105.77     14.84 o 
   2  19   4     9538.05     9140.56    103.72 o 
   3  19   4      453.54      485.70     22.42 o 
   4  19   4      955.51      888.42     27.59 o 
   5  19   4      355.98      416.21     24.30 o 
   6  19   4       14.04        6.27     23.47 o 
   7  19   4      141.83      137.17     31.08 o 
   0  20   4     4092.00     4010.78     76.98 o 
   1  20   4       30.46       38.79     13.99 o 
   2  20   4     2389.56     2409.66     43.85 o 
   3  20   4      351.49      388.59     20.49 o 
   4  20   4      441.85      474.80     22.99 o 
   5  20   4      508.70      549.03     26.91 o 
   6  20   4       13.17        2.14     23.59 o 
   7  20   4      137.92      108.66     31.47 o 
   0  21   4     2913.30     2863.72     56.61 o 
   1  21   4       60.89       62.37     14.63 o 
   2  21   4     2231.20     2260.76     44.83 o 
   3  21   4      261.68      290.58     19.49 o 
   4  21   4      726.98      716.26     25.83 o 
   5  21   4      152.86      163.23     22.05 o 
   6  21   4       41.20       -7.90     23.54 o 
   7  21   4       20.72       38.41     30.57 o 
   0  22   4     9801.48     9318.93    142.23 o 
   1  22   4      719.88      715.75     22.86 o 
   2  22   4     5867.83     5636.79     70.12 o 
   3  22   4     2470.00     2332.46     39.78 o 
   4  22   4     1102.05     1130.39     34.68 o 
   5  22   4      944.68      920.61     32.59 o 
   6  22   4       11.88        4.80     23.33 o 
   7  22   4       70.99        4.03     31.91 o 
   0  23   4     8308.17     8323.19    129.15 o 
   1  23   4        0.92        7.11     14.38 o 
   2  23   4     4373.15     4310.01     57.30 o 
   3  23   4        4.90       45.63     16.68 o 
   4  23   4      484.11      485.98     23.57 o 
   5  23   4        4.34       53.45     22.83 o 
   6  23   4        4.19       -0.60     24.12 o 
   7  23   4        0.90      -31.33     31.33 o 
   0  24   4      324.29      479.11     42.10 o 
   1  24   4      154.77      164.01     18.97 o 
   2  24   4      115.70      218.74     19.81 o 
   3  24   4      943.68      979.87     28.02 o 
   4  24   4        2.06       48.87     18.99 o 
   5  24   4      930.94      929.55     32.71 o 
   6  24   4        8.56        9.72     24.12 o 
   7  24   4      256.97      272.72     39.50 o 
   0  25   4     8260.92     8001.33    125.25 o 
   1  25   4      304.94      275.55     18.26 o 
   2  25   4     4458.63     4270.27     57.34 o 
   3  25   4     1480.82     1475.83     33.53 o 
   4  25   4      637.63      603.01     25.31 o 
   5  25   4     1122.60     1102.29     40.49 o 
   6  25   4        5.48       16.91     26.03 o 
   7  25   4      273.12      359.57     44.47 o 
   0  26   4      994.95     1123.54     40.37 o 
   1  26   4      486.32      494.72     20.83 o 
   2  26   4      610.24      666.13     23.72 o 
   3  26   4     1597.84     1597.66     34.62 o 
   4  26   4       84.59       63.11     21.45 o 
   5  26   4      667.39      710.39     30.05 o 
   6  26   4        7.15       43.18     28.03 o 
   7  26   4      117.94      134.69     39.27 o 
   0  27   4      409.72      414.63     25.85 o 
   1  27   4       81.82       87.37     16.15 o 
   2  27   4       77.23       71.09     16.70 o 
   3  27   4      292.33      382.82     21.36 o 
   4  27   4      128.54      184.73     21.41 o 
   5  27   4      123.01      185.35     23.67 o 
   6  27   4      198.42      212.54     34.09 o 
   7  27   4        9.36       38.80     33.08 o 
   0  28   4     1357.12     1287.13     68.40 o 
   1  28   4      273.81      257.79     18.27 o 
   2  28   4      943.15      872.99     28.68 o 
   3  28   4      569.22      583.93     25.94 o 
   4  28   4      281.54      288.53     23.05 o 
   5  28   4       23.50      -20.39     22.45 o 
   6  28   4       16.58       29.68     28.34 o 
   7  28   4       66.15       75.57     37.21 o 
   0  29   4     3828.85     3810.30     77.93 o 
   1  29   4       31.61       14.93     15.25 o 
   2  29   4     2065.92     2029.79     36.50 o 
   3  29   4       74.95      102.20     18.82 o 
   4  29   4      278.77      248.65     22.73 o 
   5  29   4        3.51       34.37     25.23 o 
   6  29   4        0.35       35.52     31.65 o 
   7  29   4       18.18      -12.42     40.18 o 
   0  30   4       31.04      101.55     24.82 o 
   1  30   4      455.21      507.79     26.17 o 
   2  30   4       35.15       50.50     16.81 o 
   3  30   4     1519.68     1645.75     38.28 o 
   4  30   4       50.56       66.81     20.45 o 
   5  30   4      590.57      663.84     36.27 o 
   6  30   4       56.83       81.93     32.17 o 
   7  30   4       52.04       56.59     41.95 o 
   0  31   4      445.25      489.73     31.67 o 
   1  31   4        4.83        9.71     15.67 o 
   2  31   4      362.62      349.57     20.75 o 
   3  31   4       11.21       29.40     17.61 o 
   4  31   4      141.08      164.00     23.32 o 
   5  31   4        3.54       -4.07     26.15 o 
   6  31   4        5.83       20.06     31.60 o 
   7  31   4        3.42      -39.46     39.46 o 
   0  32   4      100.75      130.32     27.74 o 
   1  32   4       28.85       32.04     16.17 o 
   2  32   4       18.02       32.69     16.89 o 
   3  32   4      129.10      150.75     19.21 o 
   4  32   4       10.50        9.46     22.83 o 
   5  32   4       98.64      116.93     28.63 o 
   6  32   4       22.98        7.01     35.48 o 
   7  32   4       22.62      -32.20     41.20 o 
   0  33   4     1959.46     2001.78     53.43 o 
   1  33   4       44.52       39.42     16.54 o 
   2  33   4      705.13      771.45     26.17 o 
   3  33   4      155.90      171.74     21.11 o 
   4  33   4        1.64       17.09     22.67 o 
   5  33   4       30.67       55.42     28.01 o 
   6  33   4       35.32       42.51     32.48 o 
   7  33   4       11.75       10.29     42.04 o 
   0  34   4       65.67       98.23     26.36 o 
   1  34   4       33.44       79.65     16.89 o 
   2  34   4        5.71       25.13     17.17 o 
   3  34   4      130.19      147.25     21.15 o 
   4  34   4       46.15       67.91     23.89 o 
   5  34   4       44.45       65.69     27.75 o 
   6  34   4       72.34       28.85     34.71 o 
   0  35   4      303.80      218.50     28.42 o 
   1  35   4       12.43       -1.21     16.15 o 
   2  35   4       13.55       -2.93     17.05 o 
   3  35   4       40.30       10.65     20.63 o 
   4  35   4      112.51      121.48     25.21 o 
   5  35   4       10.66       -1.45     27.52 o 
   6  35   4       44.33       10.95     30.19 o 
   0  36   4      736.58      720.26     44.73 o 
   1  36   4       12.29       16.39     16.61 o 
   2  36   4      455.05      488.19     24.54 o 
   3  36   4       38.78       31.82     21.31 o 
   4  36   4      104.99       59.60     25.83 o 
   5  36   4       16.77       31.79     28.20 o 
   6  36   4       12.54      -29.59     29.59 o 
   0  37   4      232.60      245.60     29.47 o 
   1  37   4      111.08       94.21     17.94 o 
   2  37   4       38.49       87.00     21.26 o 
   3  37   4      518.65      577.26     28.81 o 
   4  37   4       19.40       22.87     24.07 o 
   5  37   4      362.05      347.88     34.92 o 
   6  37   4        7.83      -25.31     29.99 o 
   0  38   4      360.76      361.19     31.96 o 
   1  38   4       84.57       63.74     20.03 o 
   2  38   4      225.96      225.58     23.10 o 
   3  38   4      314.50      301.64     25.55 o 
   4  38   4       48.35       21.14     23.16 o 
   5  38   4      116.39       93.40     38.74 o 
   6  38   4        2.28       23.11     30.89 o 
   0  39   4     1029.24      998.79     43.42 o 
   1  39   4       54.30       49.93     20.93 o 
   2  39   4      301.39      258.78     24.04 o 
   3  39   4      180.97      192.05     24.51 o 
   4  39   4       25.51       23.56     24.06 o 
   5  39   4       73.16       90.07     30.11 o 
   6  39   4      108.80      168.92     36.32 o 
   0  40   4      377.02      478.83     34.76 o 
   1  40   4        7.11        3.86     20.81 o 
   2  40   4      187.61      211.39     23.69 o 
   3  40   4       58.93       64.44     22.86 o 
   4  40   4        6.67      -23.98     24.86 o 
   5  40   4       79.63       71.78     30.28 o 
   6  40   4       16.81       23.93     34.28 o 
   0  41   4      442.20      446.55     42.68 o 
   1  41   4        9.65      -16.27     20.90 o 
   2  41   4      355.70      369.49     25.84 o 
   3  41   4       13.96       54.69     22.91 o 
   4  41   4      121.86       90.17     26.97 o 
   5  41   4       14.42       38.32     29.45 o 
   6  41   4        2.32        0.10     34.53 o 
   0  42   4      360.32      342.67     43.22 o 
   1  42   4      384.52      365.55     26.99 o 
   2  42   4      219.95      244.98     24.82 o 
   3  42   4     1271.54     1263.80     43.49 o 
   4  42   4       39.61       25.21     25.88 o 
   5  42   4      416.12      378.62     35.08 o 
   6  42   4        0.15       19.86     34.25 o 
   0  43   4     2150.46     2223.81     77.71 o 
   1  43   4       31.34       14.48     23.93 o 
   2  43   4      861.17      875.28     35.75 o 
   3  43   4      114.12      184.83     25.41 o 
   4  43   4        6.11      -10.71     25.81 o 
   5  43   4       51.26       99.09     30.65 o 
   6  43   4       55.59       82.61     36.09 o 
   0  44   4      571.00      640.12     51.89 o 
   1  44   4        2.07      -18.76     25.30 o 
   2  44   4      453.29      493.34     37.15 o 
   3  44   4       44.99      105.94     24.64 o 
   4  44   4      241.53      315.83     33.28 o 
   5  44   4      111.92      148.21     32.90 o 
   6  44   4       82.70       65.60     36.45 o 
   0  45   4      880.50     1043.37     74.13 o 
   1  45   4       19.39      -25.83     25.83 o 
   2  45   4      757.33      794.03     34.92 o 
   3  45   4      100.48      144.89     25.15 o 
   4  45   4      367.37      360.89     32.14 o 
   5  45   4       69.41       59.10     30.92 o 
   0  46   4      230.07      326.75     45.04 o 
   1  46   4      200.04      180.48     29.50 o 
   2  46   4      116.97      194.57     30.16 o 
   3  46   4      762.96      887.44     36.16 o 
   4  46   4       12.54       22.95     34.14 o 
   5  46   4      437.90      518.81     39.80 o 
   0  47   4     4768.22     4265.49    168.08 o 
   1  47   4       14.22       17.42     27.35 o 
   2  47   4     2934.69     2600.73     63.41 o 
   3  47   4       59.82       81.73     26.84 o 
   4  47   4      615.29      612.62     44.25 o 
   5  47   4       42.55      102.16     32.32 o 
   0  48   4      491.84      626.33     53.33 o 
   1  48   4        1.26      -18.95     27.59 o 
   2  48   4      342.70      352.32     34.48 o 
   3  48   4       27.89       30.29     27.41 o 
   4  48   4       87.29      105.89     31.34 o 
   5  48   4       94.48       99.23     33.57 o 
   0  49   4     1926.24     2171.41     86.72 o 
   1  49   4        0.13      -14.77     28.24 o 
   2  49   4     1007.42     1013.76     45.33 o 
   3  49   4        0.87       31.69     28.67 o 
   4  49   4      112.42       92.12     31.66 o 
   5  49   4        0.30       22.78     31.78 o 
   0  50   4      351.91      362.42     53.07 o 
   1  50   4      272.41      227.34     33.30 o 
   2  50   4      237.89      304.21     33.99 o 
   3  50   4      929.69      858.69     41.16 o 
   4  50   4       90.31      130.64     34.36 o 
   5  50   4      397.86      364.46     40.51 o 
   0  51   4      587.04      635.04     55.31 o 
   1  51   4        1.13       40.92     29.87 o 
   2  51   4      578.89      507.50     38.03 o 
   3  51   4        4.67       41.59     28.96 o 
   4  51   4      407.45      435.72     39.88 o 
   5  51   4        4.10      -21.03     34.54 o 
   0  52   4        9.45       58.02     51.93 o 
   1  52   4       22.72        9.50     28.98 o 
   2  52   4       14.04        9.26     30.71 o 
   3  52   4       26.92       52.54     29.76 o 
   4  52   4       28.58       30.46     35.72 o 
   0  53   4      615.11      699.98     57.35 o 
   1  53   4       18.79       15.75     30.22 o 
   2  53   4      355.24      336.21     36.04 o 
   3  53   4       66.26       76.21     33.50 o 
   4  53   4       72.52       74.14     34.54 o 
   0  54   4       23.24       18.01     45.39 o 
   1  54   4       98.81       92.49     32.13 o 
   2  54   4       25.17       49.12     31.86 o 
   3  54   4      325.25      330.61     37.90 o 
   4  54   4       19.36       15.06     36.44 o 
   0  55   4        5.19       30.77     42.68 o 
   1  55   4        2.96       23.06     31.36 o 
   2  55   4       15.01       48.84     32.23 o 
   3  55   4        8.14       20.78     36.43 o 
   4  55   4       32.33       44.42     37.81 o 
   0  56   4      341.73      379.35     52.86 o 
   1  56   4        1.79       -9.62     30.89 o 
   2  56   4      110.37       90.67     33.44 o 
   3  56   4       10.15       -8.34     33.33 o 
   4  56   4        6.34        8.41     37.19 o 
   0  57   4      758.96      639.45     60.81 o 
   1  57   4       12.77       16.25     31.95 o 
   2  57   4      307.78      280.43     37.25 o 
   3  57   4       60.19       51.11     34.81 o 
   0  58   4       73.06       91.50     47.56 o 
   1  58   4       12.13      -22.69     35.20 o 
   2  58   4       43.58       67.32     33.87 o 
   3  58   4       54.16       42.36     35.39 o 
   0  59   4      409.19      223.36     72.89 o 
   1  59   4        0.79       16.07     32.45 o 
   2  59   4      130.23      155.87     36.61 o 
   3  59   4        2.52      -30.87     34.32 o 
   0  60   4      299.33      319.47     53.35 o 
   1  60   4        4.45      -11.00     32.90 o 
   2  60   4      128.30      179.05     36.83 o 
   3  60   4       10.80       45.09     35.55 o 
   0  61   4       33.79       65.80     48.40 o 
   1  61   4        1.14      -32.11     32.76 o 
   2  61   4        2.58       25.79     34.92 o 
   0  62   4      194.17      184.75     52.32 o 
   1  62   4       81.44       52.60     35.99 o 
   2  62   4      139.23      127.21     36.71 o 
   0  63   4      942.90     1020.61     75.98 o 
   1  63   4       52.33       45.44     34.90 o 
   2  63   4      416.92      428.99     42.54 o 
   0  64   4      279.27      228.15     53.15 o 
   1  64   4        8.65      -33.81     33.81 o 
   0  65   4       19.13        6.40     50.57 o 
   1   1   5      154.70      139.86     17.56 o 
   2   1   5        8.98       -2.23     19.55 o 
   3   1   5       22.81       23.10     19.24 o 
   4   1   5        3.30       43.18     22.26 o 
   5   1   5        2.78      -23.17     23.17 o 
   6   1   5        0.35      -11.33     25.83 o 
   7   1   5        5.19        0.81     32.82 o 
   1   2   5      118.69      168.52     23.92 o 
   2   2   5      234.77      197.56     20.55 o 
   3   2   5       44.30       10.24     19.10 o 
   4   2   5      194.85      207.00     24.85 o 
   5   2   5       11.95       25.54     23.98 o 
   6   2   5       14.77        4.09     26.09 o 
   7   2   5        4.65       13.04     33.30 o 
   1   3   5     1469.70     1563.34     36.56 o 
   2   3   5      108.58       76.61     17.49 o 
   3   3   5      148.65      177.19     21.15 o 
   4   3   5      121.78      106.18     23.49 o 
   5   3   5       11.52       46.38     24.02 o 
   6   3   5       25.49       -3.56     26.20 o 
   7   3   5        8.77      -10.32     32.91 o 
   1   4   5       39.08       60.08     16.97 o 
   2   4   5       22.30        8.37     16.95 o 
   3   4   5      290.27      295.36     22.76 o 
   4   4   5        2.62        9.37     23.24 o 
   5   4   5      451.21      397.65     29.24 o 
   6   4   5       30.68       38.55     26.48 o 
   7   4   5      169.44       92.43     34.70 o 
   1   5   5      115.65      120.50     22.64 o 
   2   5   5        2.55        8.31     16.92 o 
   3   5   5      677.60      617.35     27.25 o 
   4   5   5        7.01       11.60     23.42 o 
   5   5   5      647.82      550.02     31.96 o 
   6   5   5        5.72       16.29     26.10 o 
   7   5   5      132.16      133.31     35.27 o 
   1   6   5      895.93      934.64     26.57 o 
   2   6   5      293.22      341.26     20.94 o 
   3   6   5      239.55      239.05     22.30 o 
   4   6   5      311.33      279.53     27.86 o 
   5   6   5        3.04       15.01     25.63 o 
   6   6   5       59.69      107.22     27.82 o 
   7   6   5       11.27      -21.84     33.69 o 
   1   7   5     2656.50     2548.12     48.85 o 
   2   7   5      454.50      498.85     23.11 o 
   3   7   5      434.72      472.14     25.61 o 
   4   7   5      536.69      545.33     37.77 o 
   5   7   5        4.04       23.82     26.08 o 
   6   7   5      110.91       57.20     34.14 o 
   7   7   5       21.93      -32.33     32.33 o 
   1   8   5      238.82      280.50     19.89 o 
   2   8   5        6.02       19.39     16.67 o 
   3   8   5      223.50      172.02     21.46 o 
   4   8   5       36.99       80.37     25.15 o 
   5   8   5      129.79      101.66     27.41 o 
   6   8   5       54.26      102.11     29.78 o 
   7   8   5       30.09       36.90     37.40 o 
   1   9   5     1291.15     1351.38     32.69 o 
   2   9   5      406.04      378.37     21.82 o 
   3   9   5      329.30      392.52     24.40 o 
   4   9   5      499.51      460.24     31.00 o 
   5   9   5        4.93       36.57     30.01 o 
   6   9   5      138.40       76.48     29.42 o 
   7   9   5       11.10      -25.63     36.49 o 
   1  10   5     2122.06     2142.36     37.92 o 
   2  10   5     1104.57     1079.05     30.30 o 
   3  10   5      727.89      713.93     31.31 o 
   4  10   5      879.21      886.95     37.48 o 
   5  10   5       79.65       76.90     27.14 o 
   6  10   5      187.68      203.97     31.45 o 
   7  10   5        1.27       -9.59     36.85 o 
   1  11   5     2419.03     2343.31     37.83 o 
   2  11   5       37.18       40.24     17.42 o 
   3  11   5      888.41      877.01     28.91 o 
   4  11   5       60.77       98.37     25.54 o 
   5  11   5       69.72       32.92     26.43 o 
   6  11   5       38.98        3.33     28.07 o 
   7  11   5        4.52      -40.07     52.56 o 
   1  12   5       16.14       44.32     16.08 o 
   2  12   5       25.68       37.28     17.00 o 
   3  12   5      159.24      143.97     19.63 o 
   4  12   5       34.32       59.50     25.13 o 
   5  12   5      302.20      280.53     30.23 o 
   6  12   5      127.89      157.13     30.60 o 
   7  12   5      115.76       91.31     38.74 o 
   1  13   5      365.73      407.44     20.85 o 
   2  13   5       11.55       40.91     16.96 o 
   3  13   5      182.85      194.47     20.35 o 
   4  13   5       21.06       42.90     24.97 o 
   5  13   5       40.07       62.39     26.39 o 
   6  13   5       26.95       42.47     28.98 o 
   7  13   5        5.53      -27.45     36.70 o 
   1  14   5     1736.83     1793.17     35.69 o 
   2  14   5     1011.62     1073.49     29.97 o 
   3  14   5      331.39      268.94     22.08 o 
   4  14   5      817.15      810.66     36.43 o 
   5  14   5        6.54       34.84     26.42 o 
   6  14   5      107.64      117.62     30.44 o 
   7  14   5       54.05       21.67     37.00 o 
   1  15   5      495.50      555.25     22.56 o 
   2  15   5       48.06       89.88     17.60 o 
   3  15   5      296.12      326.53     21.01 o 
   4  15   5      115.44      116.04     26.14 o 
   5  15   5      117.41      123.96     31.32 o 
   6  15   5      111.30       72.42     30.14 o 
   7  15   5       26.59       -1.28     37.34 o 
   1  16   5     2561.21     2574.05     41.80 o 
   2  16   5       14.36       12.27     16.70 o 
   3  16   5      606.42      611.48     34.66 o 
   4  16   5       55.85       83.60     25.68 o 
   5  16   5        0.74      -20.85     25.66 o 
   6  16   5       38.35       61.32     30.13 o 
   7  16   5       32.77      -36.27     36.27 o 
   1  17   5     2693.23     2569.16     42.13 o 
   2  17   5      380.50      443.81     22.35 o 
   3  17   5      593.30      622.86     25.77 o 
   4  17   5      522.42      525.19     30.50 o 
   5  17   5        6.72      -17.16     26.64 o 
   6  17   5      180.26      175.39     31.97 o 
   7  17   5       12.91      -11.60     36.66 o 
   1  18   5      940.91      979.81     27.80 o 
   2  18   5      384.90      457.52     22.65 o 
   3  18   5      290.96      284.11     21.60 o 
   4  18   5      455.40      534.59     31.03 o 
   5  18   5       20.12       -0.68     26.86 o 
   6  18   5      122.56      200.54     32.53 o 
   7  18   5        1.85       31.67     37.61 o 
   1  19   5     1019.31      990.20     28.19 o 
   2  19   5       33.72       57.12     17.79 o 
   3  19   5       50.56       83.55     19.08 o 
   4  19   5       28.55       64.69     21.56 o 
   5  19   5       46.06       41.82     27.58 o 
   6  19   5        0.82      118.54     48.09 o 
   7  19   5       24.89       -1.43     36.98 o 
   1  20   5     4095.74     3974.38     55.68 o 
   2  20   5      163.48      170.74     19.31 o 
   3  20   5     1261.32     1232.56     39.95 o 
   4  20   5       62.34       73.73     22.85 o 
   5  20   5       39.84       36.04     25.86 o 
   6  20   5        4.32       52.46     29.74 o 
   1  21   5      236.32      310.64     20.42 o 
   2  21   5      103.65       91.49     18.49 o 
   3  21   5        4.48       57.79     19.24 o 
   4  21   5       61.10       35.35     23.12 o 
   5  21   5       21.45       11.84     25.58 o 
   6  21   5        0.80      -15.06     28.97 o 
   1  22   5      530.28      503.68     23.29 o 
   2  22   5       40.71       28.80     18.03 o 
   3  22   5       92.53       81.26     19.89 o 
   4  22   5        7.80       42.25     22.76 o 
   5  22   5        2.28        4.29     25.72 o 
   6  22   5        2.65       24.65     28.47 o 
   1  23   5      588.84      659.04     25.25 o 
   2  23   5       25.74      -17.26     17.26 o 
   3  23   5      333.39      345.37     23.20 o 
   4  23   5       84.90       64.69     23.59 o 
   5  23   5       46.33       20.44     26.30 o 
   6  23   5       95.51      103.28     29.87 o 
   1  24   5     4290.53     3912.21     55.53 o 
   2  24   5       78.78       65.58     18.44 o 
   3  24   5     1032.22      944.16     30.25 o 
   4  24   5      144.85      140.77     24.31 o 
   5  24   5        0.07       41.43     25.39 o 
   6  24   5       73.97       20.08     30.48 o 
   1  25   5       55.53      108.36     18.63 o 
   2  25   5       17.87       37.09     18.45 o 
   3  25   5        7.63      -18.88     18.88 o 
   4  25   5       22.81       81.86     23.80 o 
   5  25   5       26.34       51.82     27.36 o 
   6  25   5        9.80        5.90     30.76 o 
   1  26   5       78.67      131.40     20.24 o 
   2  26   5      433.89      522.38     24.55 o 
   3  26   5       88.47       67.84     20.39 o 
   4  26   5      449.55      478.09     29.64 o 
   5  26   5       40.17       54.61     27.57 o 
   6  26   5       87.14      115.83     34.16 o 
   1  27   5     4201.56     3766.71     57.25 o 
   2  27   5      448.69      477.55     24.31 o 
   3  27   5      753.36      793.46     37.08 o 
   4  27   5      618.82      588.63     31.19 o 
   5  27   5        0.94       14.92     28.76 o 
   6  27   5      233.25      288.82     37.33 o 
   1  28   5        1.81       62.95     19.44 o 
   2  28   5       40.03       44.39     19.33 o 
   3  28   5        1.56       13.42     19.64 o 
   4  28   5       32.98       52.67     24.03 o 
   5  28   5        0.01        3.57     28.86 o 
   6  28   5        4.96       21.72     33.51 o 
   1  29   5       11.74       22.47     19.36 o 
   2  29   5        7.35       11.43     19.04 o 
   3  29   5       94.08      122.41     22.21 o 
   4  29   5        9.32      -22.26     23.60 o 
   5  29   5       81.97       71.21     36.71 o 
   6  29   5        0.70      -23.29     32.80 o 
   1  30   5        8.35       37.96     19.65 o 
   2  30   5      215.51      211.50     21.61 o 
   3  30   5        6.07       17.18     20.95 o 
   4  30   5      226.26      170.54     27.85 o 
   5  30   5       22.85       19.28     29.17 o 
   6  30   5       74.13       96.38     34.88 o 
   1  31   5     1686.55     1648.52     39.68 o 
   2  31   5       11.99       30.02     19.47 o 
   3  31   5      309.70      272.89     23.71 o 
   4  31   5       10.45      -19.35     25.11 o 
   5  31   5        2.87       32.49     29.42 o 
   6  31   5        1.61       22.94     34.49 o 
   1  32   5        8.77       85.06     20.97 o 
   2  32   5       61.78       67.90     20.05 o 
   3  32   5       68.98      102.57     22.08 o 
   4  32   5      181.32      184.40     29.73 o 
   5  32   5      179.34      100.64     31.30 o 
   6  32   5      152.28      153.32     36.91 o 
   1  33   5     1417.02     1467.75     38.17 o 
   2  33   5      282.87      276.75     22.70 o 
   3  33   5      536.01      561.34     35.40 o 
   4  33   5      314.21      291.41     32.20 o 
   5  33   5       60.99        6.18     29.60 o 
   6  33   5       66.48        7.16     37.99 o 
   1  34   5     1546.05     1556.31     39.23 o 
   2  34   5      475.82      460.85     27.65 o 
   3  34   5      325.64      335.64     25.99 o 
   4  34   5      330.45      294.90     32.68 o 
   5  34   5        0.55      -14.56     29.52 o 
   6  34   5       31.86       36.78     38.07 o 
   1  35   5      622.00      659.81     29.80 o 
   2  35   5      106.36      126.24     27.23 o 
   3  35   5      247.70      303.82     27.51 o 
   4  35   5      169.93      200.20     31.15 o 
   5  35   5       38.82      -29.51     30.06 o 
   6  35   5       74.80      -47.92    110.15 o 
   1  36   5       81.75       71.98     21.39 o 
   2  36   5       39.40       23.44     22.60 o 
   3  36   5       15.31       38.84     24.14 o 
   4  36   5        2.70       36.55     29.03 o 
   5  36   5        1.79        3.43     29.16 o 
   1  37   5      525.94      548.19     28.97 o 
   2  37   5      211.56      282.40     32.89 o 
   3  37   5      327.23      339.62     28.68 o 
   4  37   5      253.72      285.26     32.92 o 
   5  37   5      110.22      108.93     32.53 o 
   1  38   5     1246.93     1186.00     38.37 o 
   2  38   5      434.45      499.69     31.35 o 
   3  38   5      221.16      189.90     26.89 o 
   4  38   5      416.05      431.64     36.93 o 
   5  38   5       14.52       14.93     31.73 o 
   1  39   5      237.82      277.81     25.99 o 
   2  39   5       11.13        3.40     24.61 o 
   3  39   5      194.60      234.53     27.72 o 
   4  39   5       21.29       84.33     37.71 o 
   5  39   5       96.17      129.62     33.53 o 
   1  40   5      293.52      376.68     29.36 o 
   2  40   5        1.21      -21.92     24.80 o 
   3  40   5       48.04       41.05     25.55 o 
   4  40   5        4.26        3.54     29.72 o 
   5  40   5        6.42       -6.96     31.38 o 
   1  41   5      222.61      228.67     27.65 o 
   2  41   5       67.81       71.42     26.24 o 
   3  41   5        6.09       28.17     25.33 o 
   4  41   5       95.16      157.74     34.72 o 
   5  41   5       33.21       84.19     33.34 o 
   1  42   5      582.73      589.45     49.56 o 
   2  42   5       75.08       99.41     27.09 o 
   3  42   5      484.83      503.60     48.05 o 
   4  42   5       56.61       65.74     31.72 o 
   5  42   5      261.28      218.81     44.23 o 
   1  43   5       93.35       83.07     28.17 o 
   2  43   5       20.22        5.55     25.99 o 
   3  43   5        0.26       19.53     27.15 o 
   4  43   5       42.40       61.38     31.59 o 
   5  43   5       14.21       -4.46     32.54 o 
   1  44   5      269.47      356.94     34.69 o 
   2  44   5      161.67      105.44     30.04 o 
   3  44   5      144.53      108.68     29.40 o 
   4  44   5      107.70      129.68     32.77 o 
   1  45   5       76.15       90.14     30.71 o 
   2  45   5       36.59       67.64     29.06 o 
   3  45   5       13.70       16.84     27.82 o 
   4  45   5       45.00      127.95     31.18 o 
   1  46   5      166.31      217.18     34.22 o 
   2  46   5       18.10        5.05     30.66 o 
   3  46   5       80.35      105.32     31.78 o 
   4  46   5        7.37      -17.75     31.43 o 
   1  47   5      376.77      371.39     36.06 o 
   2  47   5       16.02       29.76     31.22 o 
   3  47   5       77.57       77.80     31.44 o 
   4  47   5        6.66       -2.73     33.43 o 
   1  48   5      166.92      186.35     44.40 o 
   2  48   5       13.73        9.54     31.09 o 
   3  48   5      117.23       91.65     33.67 o 
   4  48   5       27.18        4.73     36.72 o 
   1  49   5       35.64       45.49     31.91 o 
   2  49   5        3.56       -8.95     30.93 o 
   3  49   5       82.22       97.26     34.64 o 
   4  49   5        2.96        6.34     38.18 o 
   1  50   5      374.31      336.15     36.54 o 
   2  50   5      141.75      117.82     34.04 o 
   3  50   5      179.55      150.39     39.01 o 
   1  51   5      527.62      427.14     39.00 o 
   2  51   5       61.98       36.53     41.36 o 
   3  51   5       21.40      -35.13     35.79 o 
   1  52   5       12.73        8.82     31.81 o 
   2  52   5       36.73      -23.73     32.52 o 
   3  52   5       26.89      -16.09     36.44 o 
   1  53   5       35.76       77.89     33.64 o 
   2  53   5        0.51       30.96     33.72 o 
   3  53   5       74.23       60.64     38.77 o 
   1  54   5      145.88      129.92     34.59 o 
   2  54   5      155.04      104.58     35.59 o 
   3  54   5       17.79       22.02     38.25 o 
   1  55   5      613.62      573.49     42.41 o 
   2  55   5        5.60      -26.67     34.23 o 
   1  56   5       24.31       85.44     34.41 o 
   2  56   5        1.70      -27.84     33.64 o 
   1  57   5       81.98       97.57     35.73 o 
   2  57   5       39.39       15.93     51.40 o 
   1  58   5      428.37      395.49     41.57 o 
   0   0   6     1789.72     1681.65     80.75 o 
   1   0   6       22.69        0.36     31.80 o 
   2   0   6     1432.72     1291.85     74.67 o 
   3   0   6       52.32       87.05     36.04 o 
   4   0   6      554.28      425.92     52.94 o 
   5   0   6        5.45       31.94     45.88 o 
   6   0   6       52.72      -13.43     47.87 o 
   0   1   6      198.27      221.75     32.07 o 
   1   1   6       27.08       35.16     22.73 o 
   2   1   6      119.02      186.35     26.00 o 
   3   1   6      128.04      125.17     25.86 o 
   4   1   6       27.38        6.35     29.92 o 
   5   1   6       98.09      143.00     34.76 o 
   6   1   6        3.45       15.20     34.11 o 
   0   2   6     2357.09     2317.07     64.06 o 
   1   2   6        0.70       -7.09     22.17 o 
   2   2   6     1298.94     1267.13     59.61 o 
   3   2   6        0.48       18.14     24.41 o 
   4   2   6      175.41      187.68     33.03 o 
   5   2   6        0.11        4.27     31.98 o 
   6   2   6        0.41      -33.45     33.45 o 
   0   3   6     1096.94     1089.88     48.03 o 
   1   3   6       67.11       51.02     22.93 o 
   2   3   6      545.95      500.13     30.26 o 
   3   3   6      234.10      253.55     27.56 o 
   4   3   6       47.22       41.92     30.31 o 
   5   3   6       80.50      130.30     34.04 o 
   6   3   6        1.07       28.26     34.39 o 
   0   4   6       11.68       53.75     28.98 o 
   1   4   6       91.89       95.44     23.51 o 
   2   4   6        6.88       38.80     23.47 o 
   3   4   6      228.29      223.74     29.14 o 
   4   4   6        6.42      -14.05     29.15 o 
   5   4   6       24.50       26.70     32.51 o 
   6   4   6        6.95      -29.25     33.42 o 
   0   5   6        0.58       -2.86     33.62 o 
   1   5   6       21.69       35.56     21.48 o 
   2   5   6        1.45       14.88     23.13 o 
   3   5   6      118.59      158.62     26.26 o 
   4   5   6        0.89        7.73     29.71 o 
   5   5   6      148.75      197.80     35.08 o 
   6   5   6        0.32       31.14     34.44 o 
   0   6   6      853.83      851.13     48.51 o 
   1   6   6       71.77       52.37     21.36 o 
   2   6   6      421.77      423.41     30.30 o 
   3   6   6      133.90       87.98     25.37 o 
   4   6   6       32.08       32.03     30.17 o 
   5   6   6        0.20       14.72     31.80 o 
   6   6   6        5.47       23.61     34.38 o 
   0   7   6       90.63      115.94     33.86 o 
   1   7   6        5.03      -20.55     20.55 o 
   2   7   6       36.95       86.93     24.31 o 
   3   7   6        6.10       44.77     24.57 o 
   4   7   6        0.05       29.39     30.38 o 
   5   7   6        3.32        5.35     32.47 o 
   6   7   6        6.38      -32.80     32.80 o 
   0   8   6       66.72       14.97     32.41 o 
   1   8   6        1.83       14.21     21.46 o 
   2   8   6       49.13       62.47     24.01 o 
   3   8   6        3.17       25.59     24.50 o 
   4   8   6       17.08      -18.07     29.82 o 
   5   8   6        1.91       11.13     32.15 o 
   6   8   6        0.54      -33.74     33.74 o 
   0   9   6      130.98      124.98     34.35 o 
   1   9   6       86.92       74.60     22.23 o 
   2   9   6       20.39       28.61     23.37 o 
   3   9   6      279.76      225.06     27.87 o 
   4   9   6       23.18       43.78     30.73 o 
   5   9   6       73.72       64.69     32.74 o 
   6   9   6       31.51       35.84     34.74 o 
   0  10   6       34.07       -3.20     31.71 o 
   1  10   6        0.70       13.78     21.05 o 
   2  10   6       22.76       23.38     23.67 o 
   3  10   6        0.66       32.84     24.76 o 
   4  10   6        2.43        1.62     30.31 o 
   5  10   6        0.60       32.79     32.50 o 
   6  10   6        4.00       24.35     34.33 o 
   0  11   6      287.42      387.49     39.74 o 
   1  11   6       35.71       25.57     21.56 o 
   2  11   6       93.13       65.07     25.47 o 
   3  11   6      104.66       71.59     25.30 o 
   4  11   6        3.34       31.19     30.40 o 
   5  11   6       21.77       25.88     31.79 o 
   6  11   6       10.19       10.39     33.83 o 
   0  12   6       56.74      115.41     34.57 o 
   1  12   6       47.39       55.15     22.14 o 
   2  12   6       47.43       30.17     23.43 o 
   3  12   6      182.70      252.56     28.19 o 
   4  12   6       25.91       29.09     30.93 o 
   5  12   6       85.42       46.42     32.77 o 
   6  12   6        8.44       -8.08     34.11 o 
   0  13   6      113.39      128.43     34.52 o 
   1  13   6       82.89       77.04     23.78 o 
   2  13   6        3.01       30.00     23.17 o 
   3  13   6      268.54      342.54     39.26 o 
   4  13   6       84.18      109.55     31.99 o 
   5  13   6       71.46       71.27     32.69 o 
   6  13   6       68.24       34.64     35.25 o 
   0  14   6      374.78      399.90     40.84 o 
   1  14   6        5.57       -9.00     22.60 o 
   2  14   6      186.40      165.16     24.30 o 
   3  14   6       16.52       54.36     24.96 o 
   4  14   6       23.11        8.97     30.51 o 
   5  14   6        0.69        5.07     31.32 o 
   6  14   6        1.58      -15.99     34.08 o 
   0  15   6      244.33      301.67     38.30 o 
   1  15   6       84.07       76.07     24.23 o 
   2  15   6       63.78       85.56     22.84 o 
   3  15   6      307.39      275.11     28.33 o 
   4  15   6       11.68        4.19     29.81 o 
   5  15   6      141.74      152.22     34.43 o 
   6  15   6       40.67      -17.34     34.30 o 
   0  16   6      445.25      396.17     36.75 o 
   1  16   6        0.95        6.57     21.66 o 
   2  16   6      333.82      316.81     27.69 o 
   3  16   6        5.37       53.50     25.14 o 
   4  16   6      132.43      129.55     32.42 o 
   5  16   6        2.84       12.90     32.56 o 
   6  16   6       23.12       27.36     34.76 o 
   0  17   6        5.81       15.05     32.74 o 
   1  17   6       47.47       30.52     22.42 o 
   2  17   6        0.23        6.78     21.86 o 
   3  17   6      214.60      260.00     28.38 o 
   4  17   6       12.50       43.71     30.75 o 
   5  17   6      133.60      123.66     39.67 o 
   6  17   6       34.99       26.68     32.52 o 
   0  18   6      459.18      450.96     41.66 o 
   1  18   6       51.70       82.89     25.79 o 
   2  18   6      243.10      285.45     35.01 o 
   3  18   6      172.04      179.16     26.79 o 
   4  18   6       23.11       10.22     27.97 o 
   5  18   6       81.75      120.53     32.10 o 
   0  19   6       51.53       16.59     35.20 o 
   1  19   6        0.72       18.55     23.75 o 
   2  19   6       80.51       63.04     22.57 o 
   3  19   6        3.19       63.65     25.64 o 
   4  19   6       89.91       81.64     29.63 o 
   5  19   6        6.43       22.55     35.33 o 
   0  20   6       32.66       32.77     34.11 o 
   1  20   6      268.31      243.90     26.85 o 
   2  20   6       34.82       19.09     22.58 o 
   3  20   6      907.81      900.73     33.94 o 
   4  20   6       19.32       -2.84     28.76 o 
   5  20   6      325.09      291.81     34.78 o 
   0  21   6       27.45       38.94     33.74 o 
   1  21   6      170.49      144.87     25.46 o 
   2  21   6        2.96        7.46     22.76 o 
   3  21   6      746.68      787.96     34.24 o 
   4  21   6      104.52      120.76     30.77 o 
   5  21   6      493.36      602.40     39.16 o 
   0  22   6      405.07      425.30     45.61 o 
   1  22   6       89.76       73.85     24.51 o 
   2  22   6      183.59      218.18     25.69 o 
   3  22   6      458.22      509.50     29.34 o 
   4  22   6        9.55       20.48     29.01 o 
   5  22   6      368.62      309.03     35.60 o 
   0  23   6        0.68       41.77     34.02 o 
   1  23   6       78.65       41.81     24.70 o 
   2  23   6        0.75       27.57     23.26 o 
   3  23   6      373.91      440.00     31.55 o 
   4  23   6        2.12       17.59     29.06 o 
   5  23   6      268.39      376.25     45.75 o 
   0  24   6      268.70      281.13     56.29 o 
   1  24   6        0.47       -5.60     23.40 o 
   2  24   6      245.24      255.76     27.06 o 
   3  24   6        1.14        7.61     24.28 o 
   4  24   6      130.58      159.43     36.92 o 
   5  24   6       12.79       27.14     36.70 o 
   0  25   6      536.85      519.19     44.80 o 
   1  25   6       14.10       21.68     22.84 o 
   2  25   6      399.15      385.12     28.18 o 
   3  25   6       61.14       22.24     24.32 o 
   4  25   6      148.99      114.70     31.16 o 
   5  25   6       42.73       24.08     31.84 o 
   0  26   6     2732.12     2492.23     76.90 o 
   1  26   6      214.58      211.53     25.35 o 
   2  26   6     1432.58     1321.01     40.86 o 
   3  26   6      753.16      726.08     34.38 o 
   4  26   6      150.62      163.07     30.01 o 
   5  26   6      311.73      272.47     39.54 o 
   0  27   6       49.93      147.68     37.73 o 
   1  27   6       46.00       68.32     23.67 o 
   2  27   6       12.44       41.76     24.32 o 
   3  27   6      234.86      291.62     29.56 o 
   4  27   6        2.89       25.84     29.95 o 
   5  27   6      200.12      218.39     36.86 o 
   0  28   6      363.26      367.31     38.09 o 
   1  28   6       31.36       61.45     23.89 o 
   2  28   6      274.70      262.21     27.41 o 
   3  28   6       93.41      128.90     26.42 o 
   4  28   6      127.99       91.81     31.37 o 
   5  28   6       40.14       24.55     36.63 o 
   0  29   6       29.30       81.78     32.72 o 
   1  29   6       10.84      -22.99     22.99 o 
   2  29   6       13.88       33.47     24.24 o 
   3  29   6       38.17       23.91     26.66 o 
   4  29   6        2.23        2.73     31.17 o 
   5  29   6       22.94        3.69     36.14 o 
   0  30   6      233.15      155.91     34.25 o 
   1  30   6       10.54       18.69     22.70 o 
   2  30   6      115.20       95.62     25.37 o 
   3  30   6       15.11       -3.88     26.54 o 
   4  30   6        8.96       30.34     31.83 o 
   5  30   6        1.71      -26.47     35.83 o 
   0  31   6       22.54       53.99     32.31 o 
   1  31   6       34.79       22.98     22.90 o 
   2  31   6        7.03      -14.29     23.90 o 
   3  31   6      105.33       95.74     28.00 o 
   4  31   6        0.60        9.83     34.15 o 
   5  31   6       20.95       -4.23     35.99 o 
   0  32   6        1.69       -7.86     36.95 o 
   1  32   6       24.46       23.01     22.96 o 
   2  32   6        2.33       -2.71     24.23 o 
   3  32   6       75.38       48.66     28.94 o 
   4  32   6        0.76      -11.16     35.34 o 
   0  33   6       77.77      100.36     34.73 o 
   1  33   6       61.03       53.83     23.57 o 
   2  33   6       89.14       93.74     32.65 o 
   3  33   6      215.77      252.85     36.04 o 
   4  33   6       53.81       64.73     35.86 o 
   0  34   6       15.37       35.65     32.98 o 
   1  34   6       63.57       63.64     23.79 o 
   2  34   6       30.63       34.18     25.96 o 
   3  34   6      248.32      266.23     35.89 o 
   4  34   6       48.74       52.05     35.90 o 
   0  35   6      566.88      499.01     61.10 o 
   1  35   6       36.16       18.73     23.53 o 
   2  35   6      209.67      234.95     31.22 o 
   3  35   6      135.38      120.60     33.79 o 
   4  35   6        1.70        9.08     32.58 o 
   0  36   6       40.59       62.73     34.65 o 
   1  36   6       20.51       22.35     23.64 o 
   2  36   6       26.71       46.51     26.10 o 
   3  36   6       68.81       91.85     32.83 o 
   4  36   6        4.20       63.81     42.56 o 
   0  37   6      121.41      142.63     36.31 o 
   1  37   6       23.28       26.95     25.25 o 
   2  37   6       19.77       33.33     27.50 o 
   3  37   6       75.99      111.63     33.72 o 
   4  37   6       23.73       21.65     36.43 o 
   0  38   6      282.19      324.90     39.49 o 
   1  38   6        3.38       19.04     25.36 o 
   2  38   6      138.40       98.50     28.71 o 
   3  38   6        6.79        5.75     30.31 o 
   4  38   6        9.78       15.02     37.16 o 
   0  39   6      132.55      135.55     40.55 o 
   1  39   6       19.87       35.58     27.25 o 
   2  39   6       58.75       38.45     27.93 o 
   3  39   6       72.60       33.73     30.73 o 
   4  39   6        2.89       33.55     37.55 o 
   0  40   6      102.06       64.84     39.54 o 
   1  40   6       14.83        6.06     27.33 o 
   2  40   6       72.56       59.25     28.32 o 
   3  40   6       33.60       12.06     31.46 o 
   0  41   6       13.93      120.61     45.47 o 
   1  41   6       28.62      -13.96     28.55 o 
   2  41   6        3.34       67.33     29.31 o 
   3  41   6      117.24      137.89     36.76 o 
   0  42   6      960.45      889.37     64.57 o 
   1  42   6        2.88       12.85     29.40 o 
   2  42   6      603.79      535.20     36.63 o 
   3  42   6        5.25      -31.28     31.28 o 
   0  43   6      331.99      324.60     52.11 o 
   1  43   6       15.80      -15.02     30.24 o 
   2  43   6      183.34      204.01     34.26 o 
   3  43   6       74.03       63.48     33.00 o 
   0  44   6      261.74      304.09     50.13 o 
   1  44   6        7.01      -20.52     31.27 o 
   2  44   6      190.27      225.33     34.17 o 
   3  44   6       17.13       20.29     32.67 o 
   0  45   6      204.67      158.04     48.60 o 
   1  45   6       14.50       12.35     32.72 o 
   2  45   6       66.83       89.75     34.66 o 
   3  45   6       64.99       51.96    112.65 o 
   0  46   6      213.40      166.47     50.29 o 
   1  46   6        0.67      -31.44     31.44 o 
   2  46   6       78.83       27.81     34.22 o 
   0  47   6      174.54      182.45     51.23 o 
   1  47   6       18.57       28.62     32.97 o 
   2  47   6      134.75      107.16     35.84 o 
   0  48   6       19.72       39.68     46.28 o 
   1  48   6        9.25       23.67     33.42 o 
   2  48   6        4.62       -5.26     33.79 o 
   0  49   6       14.52       48.02     47.39 o 
   1  49   6       10.08      -10.45     33.50 o 
   0  50   6      541.35      533.90     85.16 o 
   1  50   6        3.86      -27.49     33.38 o 
   1   1   7       36.90       31.55     29.49 o 
   2   1   7        5.80        3.35     27.21 o 
   3   1   7        5.07       23.31     33.38 o 
   4   1   7        2.89       -7.14     34.06 o 
   1   2   7      365.55      275.97     33.03 o 
   2   2   7       11.19       57.95     28.35 o 
   3   2   7       63.88       56.77     33.96 o 
   4   2   7       12.49       29.06     34.68 o 
   1   3   7       60.15       65.38     30.08 o 
   2   3   7      174.08      193.80     30.18 o 
   3   3   7       31.40       42.54     33.50 o 
   4   3   7      255.52      273.02     39.14 o 
   1   4   7        5.11       15.13     29.00 o 
   2   4   7      114.70      130.70     29.55 o 
   3   4   7        1.42       -1.55     32.20 o 
   4   4   7      190.28      304.08     52.31 o 
   1   5   7      552.17      543.76     37.33 o 
   2   5   7       56.76       70.60     28.22 o 
   3   5   7       56.38       73.14     34.13 o 
   4   5   7       73.16      102.18     36.32 o 
   1   6   7      112.00      136.80     30.90 o 
   2   6   7       20.01       11.61     27.94 o 
   3   6   7       67.11      109.41     34.15 o 
   4   6   7       29.88      102.22     39.57 o 
   1   7   7       36.54       -0.15     28.82 o 
   2   7   7       12.95       20.63     28.05 o 
   3   7   7       39.09       23.22     33.36 o 
   4   7   7        7.96       46.25     35.76 o 
   1   8   7        8.50      -18.35     28.27 o 
   2   8   7       12.48       -7.38     29.11 o 
   3   8   7       18.01       -4.20     37.64 o 
   4   8   7        7.10      -23.93     33.72 o 
   1   9   7        4.06       27.81     29.88 o 
   2   9   7        5.99        4.07     29.63 o 
   3   9   7       39.08       29.77     33.71 o 
   4   9   7       24.69      -29.17     34.50 o 
   1  10   7      347.45      322.94     39.69 o 
   2  10   7        6.65        8.74     29.70 o 
   3  10   7       10.55      -30.46     31.97 o 
   4  10   7       31.16       14.69     34.52 o 
   1  11   7      267.15      258.78     33.43 o 
   2  11   7        0.72      -27.89     28.89 o 
   3  11   7      137.94       82.38     34.28 o 
   4  11   7        9.02       61.56     35.36 o 
   1  12   7       35.33       52.04     30.22 o 
   2  12   7      204.83      220.57     32.99 o 
   3  12   7        5.19      -32.70     32.70 o 
   4  12   7      167.22      129.73     36.95 o 
   1  13   7      328.22      337.45     34.32 o 
   2  13   7       62.19      136.71     48.84 o 
   3  13   7       45.59       56.01     34.13 o 
   4  13   7       72.90       60.49     35.70 o 
   1  14   7      315.02      290.42     34.06 o 
   2  14   7        4.46       60.82     30.51 o 
   3  14   7       19.01        8.11     33.72 o 
   4  14   7        1.03       47.16     35.00 o 
   1  15   7       45.84       22.39     29.58 o 
   2  15   7        9.33        6.33     29.91 o 
   3  15   7        3.44      -34.75     34.75 o 
   4  15   7        2.70        8.61     34.00 o 
   1  16   7       58.21       43.35     30.54 o 
   2  16   7        7.08      -28.46     28.46 o 
   3  16   7        0.40      -36.51     38.58 o 
   4  16   7       11.89      -23.45     38.07 o 
   1  17   7       87.71       35.56     29.81 o 
   2  17   7       10.01      -20.57     28.93 o 
   3  17   7       25.89       69.88     37.26 o 
   4  17   7       22.83       -0.88     34.31 o 
   1  18   7       45.69       43.98     29.97 o 
   2  18   7       12.57       29.98     29.83 o 
   3  18   7        0.31       -9.42     36.24 o 
   4  18   7       29.64       22.85     34.87 o 
   1  19   7      408.55      458.98     34.41 o 
   2  19   7       36.36       30.52     30.12 o 
   3  19   7       84.31      110.59     38.24 o 
   4  19   7       26.75        9.82     35.15 o 
   1  20   7        5.08        9.65     28.09 o 
   2  20   7        5.98      -28.97     28.97 o 
   3  20   7        0.01      -22.52     35.96 o 
   4  20   7       39.33       66.21     41.77 o 
   1  21   7       16.04       65.69     28.73 o 
   2  21   7        1.64      -23.83     29.62 o 
   3  21   7       41.09      252.61    119.30 o 
   4  21   7        0.04      -17.13     35.07 o 
   1  22   7        0.79       -6.75     27.75 o 
   2  22   7       14.45      -25.15     29.79 o 
   3  22   7        0.66       21.41     36.40 o 
   4  22   7       41.44       43.85     39.64 o 
   1  23   7      137.98      117.13     29.38 o 
   2  23   7        4.63       -2.74     29.85 o 
   3  23   7       29.51       18.69     36.91 o 
   1  24   7       32.67       30.13     27.37 o 
   2  24   7      146.25      132.42     32.22 o 
   3  24   7       12.47       28.96     38.08 o 
   1  25   7       71.70       54.96     26.83 o 
   2  25   7      137.25       61.72     31.58 o 
   3  25   7        1.11       29.12     37.30 o 
   1  26   7       23.83       -0.85     30.48 o 
   2  26   7       22.16       50.88     29.38 o 
   3  26   7        2.60       -8.64     36.47 o 
   1  27   7      117.52       99.25     30.49 o 
   2  27   7       22.55       14.32     29.76 o 
   3  27   7       19.86      -26.63     37.02 o 
   1  28   7       64.62      118.76     30.75 o 
   2  28   7       46.46       24.36     29.67 o 
   3  28   7       12.00       26.88     38.03 o 
   1  29   7       78.65       58.92     29.92 o 
   2  29   7        3.85      -29.17     29.17 o 
   3  29   7        5.85       -7.21     37.24 o 
   1  30   7      273.29      283.16     32.20 o 
   2  30   7       74.27       92.15     30.96 o 
   3  30   7       10.19        6.08     39.33 o 
   1  31   7      124.62      111.57     30.51 o 
   2  31   7       84.27       82.35     30.85 o 
   1  32   7       27.82       23.08     29.42 o 
   2  32   7       40.56       29.42     30.29 o 
   1  33   7       60.17       68.51     29.77 o 
   2  33   7        0.85      -29.38     29.38 o 
   1  34   7      261.22      246.04     33.08 o 
   2  34   7        5.18      -13.82     31.22 o 
   1  35   7       35.77       44.60     33.50 o 
   2  35   7        6.81       27.25     32.25 o 
   1  36   7      124.18      129.50     33.85 o 
   1  37   7      355.00      334.24     41.79 o 
   1  38   7        6.16        9.09     46.75 o 
   0   0   8       10.82      -69.02     69.02 o 
   1   0   8        0.69      -16.15     51.15 o 
   2   0   8        0.99       21.63     52.70 o 
   0   1   8       19.07      -11.23     50.16 o 
   1   1   8       81.16       87.89     37.99 o 
   2   1   8       18.00      -36.14     36.14 o 
   0   2   8        0.84      -13.84     50.63 o 
   1   2   8        0.20      -35.48     35.48 o 
   2   2   8        1.59       33.39     42.93 o 
   0   3   8       64.34       -3.62     50.25 o 
   1   3   8       14.89       39.55     36.83 o 
   2   3   8       46.53       76.44     49.87 o 
   0   4   8      355.97      557.90    204.00 o 
   1   4   8       17.23      -37.82     41.03 o 
   2   4   8      238.14      190.24     54.38 o 
   0   5   8        3.76        8.88     59.53 o 
   1   5   8        3.60        1.01     37.04 o 
   0   6   8        4.35      -16.07     50.84 o 
   1   6   8        0.66      -28.43     36.18 o 
   0   7   8        1.08      -20.46     51.66 o 
   1   7   8        1.26      -28.93     35.98 o 
   0   8   8        0.40       11.82     52.85 o 
   1   8   8        2.37      -31.86     36.23 o 
   0   9   8       47.93      -19.09     61.74 o 
   1   9   8       27.30      -28.94     36.28 o 
   0  10   8        2.23      -11.29     52.01 o 
   1  10   8       24.96      -26.74     36.04 o 
   0  11   8        6.82       10.50     51.48 o 
   1  11   8       27.74       13.90     36.45 o 
   0  12   8        3.29      -35.96     50.17 o 
   1  12   8        0.13       -8.82     35.95 o 
   0  13   8      136.31       37.27     52.62 o 
   1  13   8        0.72      -34.55     35.55 o 
   0  14   8       20.39       29.00     51.87 o 
   1  14   8       15.09       60.74     65.56 o 
   0  15   8       17.57      -14.72     49.97 o 
   0  16   8       38.10       63.34     51.72 o 
                                                 
